# Supplementary material for: The antihyperlipidemic effects of fullerenol nanoparticles via adjusting the gut microbiota in vivo
Source: Part Fibre Toxicol. 2018 Jan 17;15:5. doi: 10.1186/s12989-018-0241-9 (PMC5773151; doi:10.1186/s12989-018-0241-9)
Supplement: Supplementary file 2 — Taxon-based summaries for oral administration of fullerenol NPs. (XLSX 152 kb) [file 12989_2018_241_MOESM2_ESM.xlsx]

## Sheet: phylum
Taxon	NC	Fol1	Fol113	P value
				Fol1_vs_NC	Fol113_vs_NC
Unassigned;Other	1.28645	1.0696	1.02914	0.0830109	0.236039
k__Bacteria;Other	0.00333803	0.00633488	0.00855207	0.395835	0.0501745
k__Bacteria;p__Acidobacteria	0.278708	0.0835389	0.00173993	0.0372985	0.00373432
k__Bacteria;p__Actinobacteria	1.3688	0.868001	0.328875	0.171471	0.00304808
k__Bacteria;p__Armatimonadetes	0.0247327	0.00598815	0	0.0674254	0.019984
k__Bacteria;p__BRC1	0.000985517	0.00134762	0.000651995	0.682117	0.68623
k__Bacteria;p__Bacteroidetes	51.6695	46.1666	57.9386	0.487107	0.426448
k__Bacteria;p__Caldiserica	0.000348607	0.00177418	0	0.289353	0.350617
k__Bacteria;p__Caldithrix	0	0.00236633	0	0.27054	#DIV/0!
k__Bacteria;p__Chlamydiae	0.00556899	0.00281811	0	0.348603	0.0186307
k__Bacteria;p__Chlorobi	0.0251417	0.0335552	0.000248959	0.731161	0.00456083
k__Bacteria;p__Chloroflexi	0.190207	0.215102	0.0141055	0.868145	0.00690758
k__Bacteria;p__Cyanobacteria	0.023822	0.175403	0.0823888	0.110422	0.173027
k__Bacteria;p__Deferribacteres	0.10663	0.106574	0.010556	0.999379	0.148138
k__Bacteria;p__Elusimicrobia	0.0172519	0.00476939	0	0.0733706	0.013135
k__Bacteria;p__FBP	0	0.00293197	0.00240421	0.137671	0.166551
k__Bacteria;p__FCPU426	0.00050578	0.000665602	0	0.835324	0.186774
k__Bacteria;p__Fibrobacteres	0.0118804	0.0062475	0	0.394224	0.0444534
k__Bacteria;p__Firmicutes	34.2358	39.6497	34.2275	0.375419	0.999033
k__Bacteria;p__Fusobacteria	0.00479484	0.00373877	0.00164145	0.563988	0.0467822
k__Bacteria;p__GN02	0.00452952	0.00406706	0.000248959	0.906816	0.070659
k__Bacteria;p__GN04	0.000318455	0.000665602	0	0.648063	0.350617
k__Bacteria;p__Gemmatimonadetes	0.254963	0.0858378	0.0103637	0.0105918	0.000351955
k__Bacteria;p__Hyd24-12	0.000348607	0.000369527	0	0.967735	0.350617
k__Bacteria;p__Nitrospirae	0.0419287	0.0133832	0	0.0275168	0.000807275
k__Bacteria;p__OD1	0.00897224	0.0276066	0	0.448783	0.0245576
k__Bacteria;p__OP11	0.00236512	0.00184764	0.000260998	0.807962	0.0640814
k__Bacteria;p__OP3	0.000991271	0	0	0.197683	0.197683
k__Bacteria;p__OP8	0.000318455	0.000332801	0	0.975595	0.350617
k__Bacteria;p__OP9	0	0.00465051	0.00482863	0.204099	0.0607374
k__Bacteria;p__Planctomycetes	0.0597604	0.0214806	0	0.0833315	0.00170942
k__Bacteria;p__Proteobacteria	9.22184	6.26975	5.60137	0.266251	0.155602
k__Bacteria;p__SR1	0.0037529	0.00145234	0.000770956	0.256773	0.138479
k__Bacteria;p__Spirochaetes	0.00516507	0.15841	0.0465344	0.157415	0.186768
k__Bacteria;p__Synergistetes	0.00166816	0.0657302	0.0214275	0.2202	0.194027
k__Bacteria;p__TM6	0.0184414	0.00218044	0	0.03036	0.0175298
k__Bacteria;p__TM7	0.194197	0.0968762	0.0793098	0.226978	0.15592
k__Bacteria;p__Tenericutes	0.557861	0.242979	0.467402	0.283434	0.819232
k__Bacteria;p__Thermi	0.00752707	0.00352243	0.00303551	0.0484205	0.038768
k__Bacteria;p__Verrucomicrobia	0.355116	4.58811	0.114494	0.153825	0.00541272
k__Bacteria;p__WPS-2	0.00292455	0	0	0.0538237	0.0538237
k__Bacteria;p__WS3	0.0012967	0.00110858	0	0.887777	0.101107
k__Bacteria;p__WS6	0.000609622	0.00105675	0.00318995	0.519534	0.0423266
k__Bacteria;p__WWE1	0.000665697	0.00153131	0.00029088	0.49243	0.488228

## Sheet: class
Taxon	NC	Fol1	Fol113	P value
				Fol1_vs_NC	Fol113_vs_NC
Unassigned;Other;Other	1.28645	1.0696	1.02914	0.0830109	0.236039
k__Bacteria;Other;Other	0.00333803	0.00633488	0.00855207	0.395835	0.0501745
k__Bacteria;p__Acidobacteria;c__Acidobacteria-5	0.00473656	0.000665602	0	0.0078625	0.00325141
k__Bacteria;p__Acidobacteria;c__Acidobacteria-6	0.10032	0.0364865	0.000739468	0.120327	0.013167
k__Bacteria;p__Acidobacteria;c__Acidobacteriia	0.00964823	0.00443659	0	0.240887	0.00754064
k__Bacteria;p__Acidobacteria;c__Chloracidobacteria	0.0971676	0.0145263	0.000260998	0.0153344	0.00720851
k__Bacteria;p__Acidobacteria;c__DA052	0.000518811	0.000665602	0	0.849511	0.189135
k__Bacteria;p__Acidobacteria;c__Holophagae	0.00100703	0.000332801	0	0.277728	0.0797192
k__Bacteria;p__Acidobacteria;c__PAUC37f	0.00395674	0	0	0.0632745	0.0632745
k__Bacteria;p__Acidobacteria;c__S035	0.00599827	0.000369527	0	0.0335217	0.0259385
k__Bacteria;p__Acidobacteria;c__Solibacteres	0.031876	0.0168412	0.000260998	0.245775	0.0009006
k__Bacteria;p__Acidobacteria;c__Sva0725	0.00483044	0.00103513	0	0.0465867	0.0151524
k__Bacteria;p__Acidobacteria;c__iii1-8	0.0186481	0.00817965	0.000478469	0.149207	0.00258856
k__Bacteria;p__Actinobacteria;Other	0.000328299	0.000369527	0	0.934725	0.350617
k__Bacteria;p__Actinobacteria;c__Acidimicrobiia	0.0651345	0.0459524	0.00837307	0.437917	0.00188712
k__Bacteria;p__Actinobacteria;c__Actinobacteria	0.684036	0.505389	0.160827	0.334869	0.00402777
k__Bacteria;p__Actinobacteria;c__Coriobacteriia	0.0649925	0.0932621	0.157161	0.300209	0.175169
k__Bacteria;p__Actinobacteria;c__MB-A2-108	0.0680943	0.0312375	0.000260998	0.170602	0.00288871
k__Bacteria;p__Actinobacteria;c__Nitriliruptoria	0.000612808	0.000739055	0	0.883541	0.172129
k__Bacteria;p__Actinobacteria;c__Rubrobacteria	0.089119	0.0248386	0.000497919	0.0297586	0.003337
k__Bacteria;p__Actinobacteria;c__Thermoleophilia	0.396486	0.166212	0.00175475	0.106552	0.00141625
k__Bacteria;p__Armatimonadetes;c__0319-6E2	0.00467179	0.00280931	0	0.516379	0.0617781
k__Bacteria;p__Armatimonadetes;c__Fimbriimonadia	0.020061	0.00317884	0	0.0637888	0.0330337
k__Bacteria;p__BRC1;c__NPL-UPA2	0.000318455	0.000702328	0	0.505592	0.350617
k__Bacteria;p__BRC1;c__PRR-11	0.000667062	0.000645296	0.000651995	0.972779	0.98075
k__Bacteria;p__Bacteroidetes;c__Bacteroidia	51.2055	45.5295	57.3126	0.476331	0.442958
k__Bacteria;p__Bacteroidetes;c__Cytophagia	0.105788	0.053301	0.0237693	0.0850383	0.00484919
k__Bacteria;p__Bacteroidetes;c__Flavobacteriia	0.0867862	0.170927	0.159435	0.333031	0.190177
k__Bacteria;p__Bacteroidetes;c__Rhodothermi	0.000281322	0.0198156	0.0122496	0.324828	0.279779
k__Bacteria;p__Bacteroidetes;c__Saprospirae	0.151936	0.0706981	0.00643094	0.220615	0.000265738
k__Bacteria;p__Bacteroidetes;c__Sphingobacteriia	0.119196	0.321698	0.424144	0.18865	0.0507813
k__Bacteria;p__Bacteroidetes;c__VC2_1_Bac22	0	0.000657096	0	0.195394	#DIV/0!
k__Bacteria;p__Caldiserica;c__WCHB1-03	0.000348607	0.00177418	0	0.289353	0.350617
k__Bacteria;p__Caldithrix;c__KSB1	0	0.00236633	0	0.27054	#DIV/0!
k__Bacteria;p__Chlamydiae;c__	0.000318455	0.00137672	0	0.382963	0.350617
k__Bacteria;p__Chlamydiae;c__Chlamydiia	0.00525054	0.00144138	0	0.0897335	0.0193329
k__Bacteria;p__Chlorobi;c__	0.00583664	0.00140466	0	0.0994672	0.0351486
k__Bacteria;p__Chlorobi;c__Chlorobia	0.00304863	0.00528582	0	0.565144	0.0597969
k__Bacteria;p__Chlorobi;c__Ignavibacteria	0.00211109	0.00740884	0	0.379568	0.217448
k__Bacteria;p__Chlorobi;c__OPB56	0.00636649	0.0106864	0.000248959	0.692122	0.0268775
k__Bacteria;p__Chlorobi;c__SJA-28	0.00777889	0.00876953	0	0.869977	0.000866906
k__Bacteria;p__Chloroflexi;c__	0.000659785	0.000369527	0	0.617758	0.170476
k__Bacteria;p__Chloroflexi;c__Anaerolineae	0.0909021	0.148595	0.009592	0.589305	0.0301201
k__Bacteria;p__Chloroflexi;c__Chloroflexi	0.0145616	0.00455778	0	0.0304547	0.000769274
k__Bacteria;p__Chloroflexi;c__Ellin6529	0.0205088	0.01804	0.000217471	0.850641	0.00587439
k__Bacteria;p__Chloroflexi;c__Gitt-GS-136	0.0114984	0.00400235	0.000248959	0.0925357	0.0137783
k__Bacteria;p__Chloroflexi;c__P2-11E	0.00551624	0.00177418	0	0.205139	0.0619136
k__Bacteria;p__Chloroflexi;c__S085	0.002043	0.00022257	0	0.119914	0.0843535
k__Bacteria;p__Chloroflexi;c__SHA-26	0.000318455	0.000739055	0	0.613172	0.350617
k__Bacteria;p__Chloroflexi;c__TK10	0.0125733	0.00181307	0	0.00224706	0.00116748
k__Bacteria;p__Chloroflexi;c__TK17	0.0109424	0.0209275	0	0.597172	0.012903
k__Bacteria;p__Chloroflexi;c__Thermomicrobia	0.0206827	0.0140615	0.00404709	0.412495	0.0093732
k__Bacteria;p__Cyanobacteria;c__4C0d-2	0.00743618	0.0162164	0.00185594	0.160385	0.0417819
k__Bacteria;p__Cyanobacteria;c__Chloroplast	0.0147171	0.15779	0.0802718	0.141211	0.133619
k__Bacteria;p__Cyanobacteria;c__ML635J-21	0.000347242	0.000369527	0	0.965568	0.350617
k__Bacteria;p__Cyanobacteria;c__Oscillatoriophycideae	0.00132145	0.001027	0.000260998	0.761148	0.0879701
k__Bacteria;p__Deferribacteres;c__Deferribacteres	0.10663	0.106574	0.010556	0.999379	0.148138
k__Bacteria;p__Elusimicrobia;c__Elusimicrobia	0.0172519	0.00476939	0	0.0733706	0.013135
k__Bacteria;p__FBP;c__	0	0.00293197	0.00240421	0.137671	0.166551
k__Bacteria;p__FCPU426;c__	0.00050578	0.000665602	0	0.835324	0.186774
k__Bacteria;p__Fibrobacteres;c__Fibrobacteria	0.0118804	0.0062475	0	0.394224	0.0444534
k__Bacteria;p__Firmicutes;Other	0.000281322	0	0.000603027	0.350617	0.524382
k__Bacteria;p__Firmicutes;c__Bacilli	4.56954	10.1707	8.37683	0.126077	0.291943
k__Bacteria;p__Firmicutes;c__Clostridia	29.3436	26.4691	23.1943	0.673805	0.35542
k__Bacteria;p__Firmicutes;c__Erysipelotrichi	0.322321	3.00984	2.65583	0.24565	0.097551
k__Bacteria;p__Fusobacteria;c__Fusobacteriia	0.00479484	0.00373877	0.00164145	0.563988	0.0467822
k__Bacteria;p__GN02;c__	0.0016415	0	0	0.350617	0.350617
k__Bacteria;p__GN02;c__3BR-5F	0.00124653	0.00266241	0	0.620319	0.107165
k__Bacteria;p__GN02;c__BD1-5	0.00164149	0.00140466	0.000248959	0.839723	0.0888342
k__Bacteria;p__GN04;c__GN15	0.000318455	0.000665602	0	0.648063	0.350617
k__Bacteria;p__Gemmatimonadetes;c__	0.00465445	0.000702328	0	0.00837056	0.00381012
k__Bacteria;p__Gemmatimonadetes;c__Gemm-1	0.0895645	0.0349783	0	0.0794623	0.00143416
k__Bacteria;p__Gemmatimonadetes;c__Gemm-2	0.0044948	0.000665602	0	0.0340865	0.0153809
k__Bacteria;p__Gemmatimonadetes;c__Gemm-3	0.00485082	0.00314919	0.000361115	0.367571	0.0128064
k__Bacteria;p__Gemmatimonadetes;c__Gemm-5	0.00196662	0.0180414	0.00948054	0.329179	0.362844
k__Bacteria;p__Gemmatimonadetes;c__Gemmatimonadetes	0.149432	0.028301	0.000521997	0.0013847	0.000415267
k__Bacteria;p__Hyd24-12;c__	0.000348607	0.000369527	0	0.967735	0.350617
k__Bacteria;p__Nitrospirae;c__Nitrospira	0.0419287	0.0133832	0	0.0275168	0.000807275
k__Bacteria;p__OD1;c__	0.00203436	0	0	0.0481485	0.0481485
k__Bacteria;p__OD1;c__ABY1	0.000281322	0.00207026	0	0.25578	0.350617
k__Bacteria;p__OD1;c__SM2F11	0.00195269	0.000369527	0	0.161065	0.0836025
k__Bacteria;p__OD1;c__ZB2	0.00470387	0.0251668	0	0.384164	0.0946289
k__Bacteria;p__OP11;c__OP11-2	0	0.00110858	0	0.350617	#DIV/0!
k__Bacteria;p__OP11;c__WCHB1-64	0.00236512	0.000739055	0.000260998	0.198217	0.0640814
k__Bacteria;p__OP3;c__koll11	0.000991271	0	0	0.197683	0.197683
k__Bacteria;p__OP8;c__	0.000318455	0.000332801	0	0.975595	0.350617
k__Bacteria;p__OP9;c__OPB46	0	0.00465051	0.00482863	0.204099	0.0607374
k__Bacteria;p__Planctomycetes;c__BD7-11	0.00159696	0.000332801	0	0.122502	0.0494297
k__Bacteria;p__Planctomycetes;c__OM190	0.00114874	0	0	0.0393548	0.0393548
k__Bacteria;p__Planctomycetes;c__Phycisphaerae	0.0483091	0.0193736	0	0.139697	0.00201114
k__Bacteria;p__Planctomycetes;c__Pla3	0.00119572	0	0	0.039277	0.039277
k__Bacteria;p__Planctomycetes;c__Pla4	0.00122495	0.000369527	0	0.357606	0.172153
k__Bacteria;p__Planctomycetes;c__Planctomycetia	0.00431032	0.00107186	0	0.0676271	0.0178202
k__Bacteria;p__Planctomycetes;c__vadinHA49	0.00197456	0.000332801	0	0.242308	0.160134
k__Bacteria;p__Proteobacteria;Other	0.00132578	0	0	0.112147	0.112147
k__Bacteria;p__Proteobacteria;c__Alphaproteobacteria	1.27732	0.82062	0.364419	0.166574	0.00178867
k__Bacteria;p__Proteobacteria;c__Betaproteobacteria	1.02287	0.932214	1.47202	0.753731	0.270634
k__Bacteria;p__Proteobacteria;c__Deltaproteobacteria	1.01575	0.755206	0.393787	0.517261	0.0988352
k__Bacteria;p__Proteobacteria;c__Epsilonproteobacteria	4.72381	2.09732	1.14698	0.206427	0.0940719
k__Bacteria;p__Proteobacteria;c__Gammaproteobacteria	1.18006	1.6644	2.22416	0.375592	0.1963
k__Bacteria;p__Proteobacteria;c__TA18	0.000697214	0	0	0.350617	0.350617
k__Bacteria;p__SR1;c__	0.0037529	0.00145234	0.000770956	0.256773	0.138479
k__Bacteria;p__Spirochaetes;c__GN05	0.000515624	0	0	0.188555	0.188555
k__Bacteria;p__Spirochaetes;c__Leptospirae	0.00101294	0.000739055	0	0.794739	0.203104
k__Bacteria;p__Spirochaetes;c__MVP-15	0.000348607	0.00804359	0.00351197	0.342925	0.353549
k__Bacteria;p__Spirochaetes;c__Spirochaetes	0.0032879	0.149627	0.0430224	0.156295	0.174599
k__Bacteria;p__Synergistetes;c__Synergistia	0.00166816	0.0657302	0.0214275	0.2202	0.194027
k__Bacteria;p__TM6;c__SJA-4	0.0184414	0.00218044	0	0.03036	0.0175298
k__Bacteria;p__TM7;c__	0.000675541	0	0	0.170666	0.170666
k__Bacteria;p__TM7;c__SC3	0.00395472	0.000332801	0	0.0569096	0.0409208
k__Bacteria;p__TM7;c__TM7-1	0.0319688	0.00592782	0	0.00921585	0.00323573
k__Bacteria;p__TM7;c__TM7-3	0.157598	0.0906156	0.0793098	0.391712	0.313944
k__Bacteria;p__Tenericutes;c__Mollicutes	0.557861	0.242979	0.467402	0.283434	0.819232
k__Bacteria;p__Thermi;c__Deinococci	0.00752707	0.00352243	0.00303551	0.0484205	0.038768
k__Bacteria;p__Verrucomicrobia;c__Methylacidiphilae	0.000318455	0.000665602	0	0.648063	0.350617
k__Bacteria;p__Verrucomicrobia;c__Opitutae	0.0497373	0.0282056	0	0.443498	0.0415833
k__Bacteria;p__Verrucomicrobia;c__Pedosphaerae	0.0290501	0.0158964	0	0.290337	0.00255217
k__Bacteria;p__Verrucomicrobia;c__Spartobacteria	0.178136	0.0670907	0	0.111525	0.00776912
k__Bacteria;p__Verrucomicrobia;c__Verruco-5	0.00133214	0.00136793	0	0.98027	0.223066
k__Bacteria;p__Verrucomicrobia;c__Verrucomicrobiae	0.0965416	4.47488	0.114494	0.145358	0.790103
k__Bacteria;p__WPS-2;c__	0.00292455	0	0	0.0538237	0.0538237
k__Bacteria;p__WS3;c__PRR-12	0.0012967	0.00110858	0	0.887777	0.101107
k__Bacteria;p__WS6;c__SC72	0.000609622	0.00105675	0.00318995	0.519534	0.0423266
k__Bacteria;p__WWE1;c__Cloacamonae	0.000665697	0.00153131	0.00029088	0.49243	0.488228

## Sheet: order
Taxon	NC	Fol1	Fol113	P value
				Fol1_vs_NC	Fol113_vs_NC
Unassigned;Other;Other;Other	1.28645	1.0696	1.02914	0.0830109	0.236039
k__Bacteria;Other;Other;Other	0.00333803	0.00633488	0.00855207	0.395835	0.0501745
k__Bacteria;p__Acidobacteria;c__Acidobacteria-5;o__	0.00473656	0.000665602	0	0.0078625	0.00325141
k__Bacteria;p__Acidobacteria;c__Acidobacteria-6;o__CCU21	0.00322188	0.00103513	0	0.273715	0.106355
k__Bacteria;p__Acidobacteria;c__Acidobacteria-6;o__iii1-15	0.0970981	0.0354514	0.000739468	0.119614	0.0126871
k__Bacteria;p__Acidobacteria;c__Acidobacteriia;o__Acidobacteriales	0.00964823	0.00443659	0	0.240887	0.00754064
k__Bacteria;p__Acidobacteria;c__Chloracidobacteria;o__11-24	0.00084711	0	0	0.0905052	0.0905052
k__Bacteria;p__Acidobacteria;c__Chloracidobacteria;o__RB41	0.0963205	0.0145263	0.000260998	0.0154318	0.00719061
k__Bacteria;p__Acidobacteria;c__DA052;o__Ellin6513	0.000518811	0.000665602	0	0.849511	0.189135
k__Bacteria;p__Acidobacteria;c__Holophagae;o__Holophagales	0.00100703	0.000332801	0	0.277728	0.0797192
k__Bacteria;p__Acidobacteria;c__PAUC37f;o__	0.00395674	0	0	0.0632745	0.0632745
k__Bacteria;p__Acidobacteria;c__S035;o__	0.00599827	0.000369527	0	0.0335217	0.0259385
k__Bacteria;p__Acidobacteria;c__Solibacteres;o__Solibacterales	0.031876	0.0168412	0.000260998	0.245775	0.0009006
k__Bacteria;p__Acidobacteria;c__Sva0725;o__Sva0725	0.00483044	0.00103513	0	0.0465867	0.0151524
k__Bacteria;p__Acidobacteria;c__iii1-8;o__32-20	0.00936839	0.00380772	0	0.172435	0.0140478
k__Bacteria;p__Acidobacteria;c__iii1-8;o__DS-18	0.00509969	0.00136793	0	0.134827	0.0426321
k__Bacteria;p__Acidobacteria;c__iii1-8;o__SJA-36	0.00417997	0.003004	0.000478469	0.610957	0.00828807
k__Bacteria;p__Actinobacteria;Other;Other	0.000328299	0.000369527	0	0.934725	0.350617
k__Bacteria;p__Actinobacteria;c__Acidimicrobiia;o__Acidimicrobiales	0.0651345	0.0459524	0.00837307	0.437917	0.00188712
k__Bacteria;p__Actinobacteria;c__Actinobacteria;o__Actinomycetales	0.529892	0.207858	0.0743372	0.0342119	0.00429948
k__Bacteria;p__Actinobacteria;c__Actinobacteria;o__Bifidobacteriales	0.0480993	0.25284	0.0862291	0.161364	0.366309
k__Bacteria;p__Actinobacteria;c__Actinobacteria;o__Micrococcales	0.106045	0.0446919	0.000260998	0.118048	0.00194148
k__Bacteria;p__Actinobacteria;c__Coriobacteriia;o__Coriobacteriales	0.0649925	0.0932621	0.157161	0.300209	0.175169
k__Bacteria;p__Actinobacteria;c__MB-A2-108;o__0319-7L14	0.0680943	0.0312375	0.000260998	0.170602	0.00288871
k__Bacteria;p__Actinobacteria;c__Nitriliruptoria;o__Euzebyales	0.000612808	0.000739055	0	0.883541	0.172129
k__Bacteria;p__Actinobacteria;c__Rubrobacteria;o__Rubrobacterales	0.089119	0.0248386	0.000497919	0.0297586	0.003337
k__Bacteria;p__Actinobacteria;c__Thermoleophilia;o__	0.00125196	0	0	0.110104	0.110104
k__Bacteria;p__Actinobacteria;c__Thermoleophilia;o__Gaiellales	0.196111	0.0884243	0.000248959	0.140422	0.00102108
k__Bacteria;p__Actinobacteria;c__Thermoleophilia;o__Solirubrobacterales	0.199123	0.0777879	0.0015058	0.0867716	0.00242722
k__Bacteria;p__Armatimonadetes;c__0319-6E2;o__	0.00467179	0.00280931	0	0.516379	0.0617781
k__Bacteria;p__Armatimonadetes;c__Fimbriimonadia;o__Fimbriimonadales	0.020061	0.00317884	0	0.0637888	0.0330337
k__Bacteria;p__BRC1;c__NPL-UPA2;o__	0.000318455	0.000702328	0	0.505592	0.350617
k__Bacteria;p__BRC1;c__PRR-11;o__	0.000667062	0.000645296	0.000651995	0.972779	0.98075
k__Bacteria;p__Bacteroidetes;c__Bacteroidia;o__Bacteroidales	51.2055	45.5295	57.3126	0.476331	0.442958
k__Bacteria;p__Bacteroidetes;c__Cytophagia;o__Cytophagales	0.105788	0.053301	0.0237693	0.0850383	0.00484919
k__Bacteria;p__Bacteroidetes;c__Flavobacteriia;o__Flavobacteriales	0.0867862	0.170927	0.159435	0.333031	0.190177
k__Bacteria;p__Bacteroidetes;c__Rhodothermi;o__Rhodothermales	0.000281322	0.0198156	0.0122496	0.324828	0.279779
k__Bacteria;p__Bacteroidetes;c__Saprospirae;o__Saprospirales	0.151936	0.0706981	0.00643094	0.220615	0.000265738
k__Bacteria;p__Bacteroidetes;c__Sphingobacteriia;o__Sphingobacteriales	0.119196	0.321698	0.424144	0.18865	0.0507813
k__Bacteria;p__Bacteroidetes;c__VC2_1_Bac22;o__	0	0.000657096	0	0.195394	#DIV/0!
k__Bacteria;p__Caldiserica;c__WCHB1-03;o__	0.000348607	0.00177418	0	0.289353	0.350617
k__Bacteria;p__Caldithrix;c__KSB1;o__GW-22	0	0.00236633	0	0.27054	#DIV/0!
k__Bacteria;p__Chlamydiae;c__;o__	0.000318455	0.00137672	0	0.382963	0.350617
k__Bacteria;p__Chlamydiae;c__Chlamydiia;o__	0.000678727	0	0	0.170604	0.170604
k__Bacteria;p__Chlamydiae;c__Chlamydiia;o__Chlamydiales	0.00457181	0.00144138	0	0.12769	0.0223514
k__Bacteria;p__Chlorobi;c__;o__	0.00583664	0.00140466	0	0.0994672	0.0351486
k__Bacteria;p__Chlorobi;c__Chlorobia;o__Chlorobiales	0.00304863	0.00528582	0	0.565144	0.0597969
k__Bacteria;p__Chlorobi;c__Ignavibacteria;o__Ignavibacteriales	0.00211109	0.00740884	0	0.379568	0.217448
k__Bacteria;p__Chlorobi;c__OPB56;o__	0.00636649	0.0106864	0.000248959	0.692122	0.0268775
k__Bacteria;p__Chlorobi;c__SJA-28;o__	0.00777889	0.00876953	0	0.869977	0.000866906
k__Bacteria;p__Chloroflexi;c__;o__	0.000659785	0.000369527	0	0.617758	0.170476
k__Bacteria;p__Chloroflexi;c__Anaerolineae;o__	0	0.000702328	0	0.171148	#DIV/0!
k__Bacteria;p__Chloroflexi;c__Anaerolineae;o__A31	0.000328299	0.000332801	0	0.992453	0.350617
k__Bacteria;p__Chloroflexi;c__Anaerolineae;o__Anaerolineales	0.0499478	0.104182	0.00580701	0.470403	0.0463665
k__Bacteria;p__Chloroflexi;c__Anaerolineae;o__CFB-26	0.000656599	0.000704814	0.00200256	0.953068	0.297049
k__Bacteria;p__Chloroflexi;c__Anaerolineae;o__Caldilineales	0.00548874	0.00236633	0	0.230827	0.00815825
k__Bacteria;p__Chloroflexi;c__Anaerolineae;o__GCA004	0.00124653	0.00352811	0.000260998	0.328627	0.206052
k__Bacteria;p__Chloroflexi;c__Anaerolineae;o__OPB11	0.000867418	0.00110858	0	0.844355	0.0916395
k__Bacteria;p__Chloroflexi;c__Anaerolineae;o__S0208	0.00292962	0.000369527	0	0.0149764	0.00754798
k__Bacteria;p__Chloroflexi;c__Anaerolineae;o__SBR1031	0.0176188	0.010864	0.00126043	0.474772	0.0113593
k__Bacteria;p__Chloroflexi;c__Anaerolineae;o__SJA-15	0.00408617	0.00746852	0	0.602334	0.0647886
k__Bacteria;p__Chloroflexi;c__Anaerolineae;o__WCHB1-50	0.000656599	0	0	0.350617	0.350617
k__Bacteria;p__Chloroflexi;c__Anaerolineae;o__envOPS12	0.00707559	0.0169683	0.000260998	0.413307	0.0910541
k__Bacteria;p__Chloroflexi;c__Chloroflexi;o__AKIW781	0.00260658	0.000332801	0	0.266863	0.20494
k__Bacteria;p__Chloroflexi;c__Chloroflexi;o__Chloroflexales	0	0.000490713	0	0.172604	#DIV/0!
k__Bacteria;p__Chloroflexi;c__Chloroflexi;o__Herpetosiphonales	0.00117541	0	0	0.127043	0.127043
k__Bacteria;p__Chloroflexi;c__Chloroflexi;o__Roseiflexales	0.0107796	0.00373426	0	0.0761576	0.00134725
k__Bacteria;p__Chloroflexi;c__Ellin6529;o__	0.0205088	0.01804	0.000217471	0.850641	0.00587439
k__Bacteria;p__Chloroflexi;c__Gitt-GS-136;o__	0.0114984	0.00400235	0.000248959	0.0925357	0.0137783
k__Bacteria;p__Chloroflexi;c__P2-11E;o__	0.00551624	0.00177418	0	0.205139	0.0619136
k__Bacteria;p__Chloroflexi;c__S085;o__	0.002043	0.00022257	0	0.119914	0.0843535
k__Bacteria;p__Chloroflexi;c__SHA-26;o__	0.000318455	0.000739055	0	0.613172	0.350617
k__Bacteria;p__Chloroflexi;c__TK10;o__	0.000678727	0	0	0.170604	0.170604
k__Bacteria;p__Chloroflexi;c__TK10;o__AKYG885	0.00573003	0.00103513	0	0.0103585	0.00358748
k__Bacteria;p__Chloroflexi;c__TK10;o__B07_WMSP1	0.00616454	0.000777942	0	0.0493891	0.0292064
k__Bacteria;p__Chloroflexi;c__TK17;o__	0	0.000702328	0	0.171148	#DIV/0!
k__Bacteria;p__Chloroflexi;c__TK17;o__mle1-48	0.0109424	0.0202251	0	0.616427	0.012903
k__Bacteria;p__Chloroflexi;c__Thermomicrobia;o__AKYG1722	0.000515624	0.00156118	0.00224469	0.405957	0.25677
k__Bacteria;p__Chloroflexi;c__Thermomicrobia;o__JG30-KF-CM45	0.020167	0.0125003	0.00180239	0.349644	0.00447653
k__Bacteria;p__Cyanobacteria;c__4C0d-2;o__MLE1-12	0.0019351	0	0	0.021116	0.021116
k__Bacteria;p__Cyanobacteria;c__4C0d-2;o__YS2	0.00550108	0.0162164	0.00185594	0.0939302	0.149519
k__Bacteria;p__Cyanobacteria;c__Chloroplast;o__Stramenopiles	0.00135882	0.000981426	0.000260998	0.701924	0.185135
k__Bacteria;p__Cyanobacteria;c__Chloroplast;o__Streptophyta	0.0133583	0.156809	0.0800108	0.139421	0.12844
k__Bacteria;p__Cyanobacteria;c__ML635J-21;o__	0.000347242	0.000369527	0	0.965568	0.350617
k__Bacteria;p__Cyanobacteria;c__Oscillatoriophycideae;o__Chroococcales	0.00032609	0.000268143	0	0.892854	0.350617
k__Bacteria;p__Cyanobacteria;c__Oscillatoriophycideae;o__Oscillatoriales	0.000995361	0.000758855	0.000260998	0.75228	0.210888
k__Bacteria;p__Deferribacteres;c__Deferribacteres;o__Deferribacterales	0.10663	0.106574	0.010556	0.999379	0.148138
k__Bacteria;p__Elusimicrobia;c__Elusimicrobia;o__Elusimicrobiales	0.00662542	0.000665602	0	0.0265193	0.0165685
k__Bacteria;p__Elusimicrobia;c__Elusimicrobia;o__IIb	0.00800467	0.00410379	0	0.400655	0.0464682
k__Bacteria;p__Elusimicrobia;c__Elusimicrobia;o__MVP-88	0.00262185	0	0	0.0682068	0.0682068
k__Bacteria;p__FBP;c__;o__	0	0.00293197	0.00240421	0.137671	0.166551
k__Bacteria;p__FCPU426;c__;o__	0.00050578	0.000665602	0	0.835324	0.186774
k__Bacteria;p__Fibrobacteres;c__Fibrobacteria;o__258ds10	0.0118804	0.0062475	0	0.394224	0.0444534
k__Bacteria;p__Firmicutes;Other;Other	0.000281322	0	0.000603027	0.350617	0.524382
k__Bacteria;p__Firmicutes;c__Bacilli;Other	0.000998548	0.000536285	0	0.534075	0.0798671
k__Bacteria;p__Firmicutes;c__Bacilli;o__Bacillales	0.951016	0.728768	0.19959	0.5886	4.54306e-05
k__Bacteria;p__Firmicutes;c__Bacilli;o__Gemellales	0.000673331	0.000369527	0.001217	0.60604	0.412223
k__Bacteria;p__Firmicutes;c__Bacilli;o__Lactobacillales	3.61427	9.4407	8.17438	0.107557	0.208441
k__Bacteria;p__Firmicutes;c__Bacilli;o__Turicibacterales	0.00258352	0.000332801	0.00164203	0.0905014	0.51862
k__Bacteria;p__Firmicutes;c__Clostridia;Other	0	0	0.0014564	#DIV/0!	0.115688
k__Bacteria;p__Firmicutes;c__Clostridia;o__	0	0.00063767	0	0.176689	#DIV/0!
k__Bacteria;p__Firmicutes;c__Clostridia;o__Clostridiales	29.3436	26.4642	23.1686	0.673244	0.352518
k__Bacteria;p__Firmicutes;c__Clostridia;o__Natranaerobiales	0	0.000399655	0.000312289	0.350617	0.350617
k__Bacteria;p__Firmicutes;c__Clostridia;o__OPB54	0	0.00116675	0.018361	0.188811	0.33164
k__Bacteria;p__Firmicutes;c__Clostridia;o__SHA-98	0	0.00276721	0.00558379	0.234044	0.0187283
k__Bacteria;p__Firmicutes;c__Erysipelotrichi;o__Erysipelotrichales	0.322321	3.00984	2.65583	0.24565	0.097551
k__Bacteria;p__Fusobacteria;c__Fusobacteriia;o__Fusobacteriales	0.00479484	0.00373877	0.00164145	0.563988	0.0467822
k__Bacteria;p__GN02;c__;o__	0.0016415	0	0	0.350617	0.350617
k__Bacteria;p__GN02;c__3BR-5F;o__	0.00124653	0.00266241	0	0.620319	0.107165
k__Bacteria;p__GN02;c__BD1-5;o__	0.00164149	0.00140466	0.000248959	0.839723	0.0888342
k__Bacteria;p__GN04;c__GN15;o__	0.000318455	0.000665602	0	0.648063	0.350617
k__Bacteria;p__Gemmatimonadetes;c__;o__	0.00465445	0.000702328	0	0.00837056	0.00381012
k__Bacteria;p__Gemmatimonadetes;c__Gemm-1;o__	0.0895645	0.0349783	0	0.0794623	0.00143416
k__Bacteria;p__Gemmatimonadetes;c__Gemm-2;o__	0.0044948	0.000665602	0	0.0340865	0.0153809
k__Bacteria;p__Gemmatimonadetes;c__Gemm-3;o__	0.00485082	0.00314919	0.000361115	0.367571	0.0128064
k__Bacteria;p__Gemmatimonadetes;c__Gemm-5;o__	0.00196662	0.0180414	0.00948054	0.329179	0.362844
k__Bacteria;p__Gemmatimonadetes;c__Gemmatimonadetes;o__	0.0642882	0.00777334	0.000521997	0.0102417	0.00589345
k__Bacteria;p__Gemmatimonadetes;c__Gemmatimonadetes;o__C114	0.0136262	0.0016728	0	0.00546706	0.00299926
k__Bacteria;p__Gemmatimonadetes;c__Gemmatimonadetes;o__Ellin5290	0.00493826	0.000702328	0	0.00147092	0.000812384
k__Bacteria;p__Gemmatimonadetes;c__Gemmatimonadetes;o__Gemmatimonadales	0.0112974	0.00425291	0	0.154881	0.00686404
k__Bacteria;p__Gemmatimonadetes;c__Gemmatimonadetes;o__KD8-87	0.0290751	0.0110536	0	0.132713	0.0103425
k__Bacteria;p__Gemmatimonadetes;c__Gemmatimonadetes;o__N1423WL	0.026207	0.00284604	0	0.0195692	0.0117704
k__Bacteria;p__Hyd24-12;c__;o__	0.000348607	0.000369527	0	0.967735	0.350617
k__Bacteria;p__Nitrospirae;c__Nitrospira;o__Nitrospirales	0.0419287	0.0133832	0	0.0275168	0.000807275
k__Bacteria;p__OD1;c__;o__	0.00203436	0	0	0.0481485	0.0481485
k__Bacteria;p__OD1;c__ABY1;o__	0.000281322	0.00207026	0	0.25578	0.350617
k__Bacteria;p__OD1;c__SM2F11;o__	0.00195269	0.000369527	0	0.161065	0.0836025
k__Bacteria;p__OD1;c__ZB2;o__	0.00470387	0.0251668	0	0.384164	0.0946289
k__Bacteria;p__OP11;c__OP11-2;o__WCHB1-07	0	0.00110858	0	0.350617	#DIV/0!
k__Bacteria;p__OP11;c__WCHB1-64;o__	0.00236512	0.000739055	0.000260998	0.198217	0.0640814
k__Bacteria;p__OP3;c__koll11;o__GIF10	0.000991271	0	0	0.197683	0.197683
k__Bacteria;p__OP8;c__;o__	0.000318455	0.000332801	0	0.975595	0.350617
k__Bacteria;p__OP9;c__OPB46;o__OPB72	0	0.00465051	0.00482863	0.204099	0.0607374
k__Bacteria;p__Planctomycetes;c__BD7-11;o__	0.00159696	0.000332801	0	0.122502	0.0494297
k__Bacteria;p__Planctomycetes;c__OM190;o__agg27	0.00114874	0	0	0.0393548	0.0393548
k__Bacteria;p__Planctomycetes;c__Phycisphaerae;o__Phycisphaerales	0.0354004	0.0119418	0	0.0582821	0.0012039
k__Bacteria;p__Planctomycetes;c__Phycisphaerae;o__WD2101	0.0129087	0.0074318	0	0.489984	0.0237723
k__Bacteria;p__Planctomycetes;c__Pla3;o__	0.00119572	0	0	0.039277	0.039277
k__Bacteria;p__Planctomycetes;c__Pla4;o__	0.00122495	0.000369527	0	0.357606	0.172153
k__Bacteria;p__Planctomycetes;c__Planctomycetia;o__Gemmatales	0.00232687	0.000369527	0	0.0174104	0.00618156
k__Bacteria;p__Planctomycetes;c__Planctomycetia;o__Pirellulales	0.00132685	0.000702328	0	0.374977	0.0332824
k__Bacteria;p__Planctomycetes;c__Planctomycetia;o__Planctomycetales	0.000656599	0	0	0.350617	0.350617
k__Bacteria;p__Planctomycetes;c__vadinHA49;o__DH61	0.00128146	0.000332801	0	0.377674	0.225599
k__Bacteria;p__Planctomycetes;c__vadinHA49;o__p04_C01	0.000693105	0	0	0.172098	0.172098
k__Bacteria;p__Proteobacteria;Other;Other	0.00132578	0	0	0.112147	0.112147
k__Bacteria;p__Proteobacteria;c__Alphaproteobacteria;Other	0.00166499	0	0.000673404	0.135968	0.38206
k__Bacteria;p__Proteobacteria;c__Alphaproteobacteria;o__	0.0403381	0.02763	0.020639	0.472448	0.0907285
k__Bacteria;p__Proteobacteria;c__Alphaproteobacteria;o__BD7-3	0.00763109	0.00502874	0	0.617219	0.00669504
k__Bacteria;p__Proteobacteria;c__Alphaproteobacteria;o__Caulobacterales	0.0505702	0.0250977	0.00941249	0.102935	0.00745245
k__Bacteria;p__Proteobacteria;c__Alphaproteobacteria;o__Ellin329	0.0138466	0.00414052	0.000248959	0.0460402	0.00497817
k__Bacteria;p__Proteobacteria;c__Alphaproteobacteria;o__Kiloniellales	0.00133448	0.000369527	0.000624578	0.147235	0.392256
k__Bacteria;p__Proteobacteria;c__Alphaproteobacteria;o__RF32	0.00138897	0.00485351	0.00913032	0.0964693	0.301784
k__Bacteria;p__Proteobacteria;c__Alphaproteobacteria;o__Rhizobiales	0.383928	0.229967	0.151587	0.122944	0.016003
k__Bacteria;p__Proteobacteria;c__Alphaproteobacteria;o__Rhodobacterales	0.13748	0.209045	0.085426	0.655503	0.454884
k__Bacteria;p__Proteobacteria;c__Alphaproteobacteria;o__Rhodospirillales	0.246785	0.142456	0.0153999	0.293916	0.000863446
k__Bacteria;p__Proteobacteria;c__Alphaproteobacteria;o__Rickettsiales	0.00420428	0.0311185	0.021338	0.204598	0.187845
k__Bacteria;p__Proteobacteria;c__Alphaproteobacteria;o__Sphingomonadales	0.388153	0.140914	0.0499401	0.0154981	0.00166128
k__Bacteria;p__Proteobacteria;c__Betaproteobacteria;o__	0.0123542	0.00340146	0	0.029483	0.00191762
k__Bacteria;p__Proteobacteria;c__Betaproteobacteria;o__ASSO-13	0.0110193	0.00681167	0.000988427	0.387043	0.003274
k__Bacteria;p__Proteobacteria;c__Betaproteobacteria;o__Burkholderiales	0.900362	0.859432	1.4669	0.883202	0.171955
k__Bacteria;p__Proteobacteria;c__Betaproteobacteria;o__Ellin6067	0.00582205	0.00280931	0	0.25312	0.0119918
k__Bacteria;p__Proteobacteria;c__Betaproteobacteria;o__Hydrogenophilales	0.0103093	0.00550845	0.000260998	0.304311	0.00274859
k__Bacteria;p__Proteobacteria;c__Betaproteobacteria;o__IS-44	0.000695848	0	0	0.170472	0.170472
k__Bacteria;p__Proteobacteria;c__Betaproteobacteria;o__MND1	0.00862629	0.00351164	0	0.117207	0.00364777
k__Bacteria;p__Proteobacteria;c__Betaproteobacteria;o__Methylophilales	0	0.00109166	0.000727429	0.104031	0.0807054
k__Bacteria;p__Proteobacteria;c__Betaproteobacteria;o__Neisseriales	0.00122971	0.000369527	0	0.264709	0.0931247
k__Bacteria;p__Proteobacteria;c__Betaproteobacteria;o__Nitrosomonadales	0.00401871	0	0	0.0545079	0.0545079
k__Bacteria;p__Proteobacteria;c__Betaproteobacteria;o__Procabacteriales	0.000281322	0.000369527	0	0.852288	0.350617
k__Bacteria;p__Proteobacteria;c__Betaproteobacteria;o__Rhodocyclales	0.0448802	0.0382981	0.00314716	0.799585	0.0070628
k__Bacteria;p__Proteobacteria;c__Betaproteobacteria;o__SC-I-84	0.0232722	0.00887318	0	0.0986264	0.00121633
k__Bacteria;p__Proteobacteria;c__Betaproteobacteria;o__Thiobacterales	0	0.00173746	0	0.175958	#DIV/0!
k__Bacteria;p__Proteobacteria;c__Deltaproteobacteria;o__	0.00173491	0	0	0.254581	0.254581
k__Bacteria;p__Proteobacteria;c__Deltaproteobacteria;o__AF420338	0.000187325	0.000739055	0	0.490161	0.350617
k__Bacteria;p__Proteobacteria;c__Deltaproteobacteria;o__Bdellovibrionales	0.0163172	0.0049163	0	0.0305351	0.00220028
k__Bacteria;p__Proteobacteria;c__Deltaproteobacteria;o__Desulfobacterales	0.0072336	0.00676465	0.000497919	0.92557	0.0639527
k__Bacteria;p__Proteobacteria;c__Deltaproteobacteria;o__Desulfovibrionales	0.824756	0.641038	0.363896	0.641058	0.206758
k__Bacteria;p__Proteobacteria;c__Deltaproteobacteria;o__Desulfuromonadales	0	0	0.000666357	#DIV/0!	0.171445
k__Bacteria;p__Proteobacteria;c__Deltaproteobacteria;o__Entotheonellales	0.00899175	0.00258669	0	0.147015	0.0280793
k__Bacteria;p__Proteobacteria;c__Deltaproteobacteria;o__FAC87	0.00167	0	0	0.137633	0.137633
k__Bacteria;p__Proteobacteria;c__Deltaproteobacteria;o__GMD14H09	0	0.0232383	0.0205734	0.264299	0.233946
k__Bacteria;p__Proteobacteria;c__Deltaproteobacteria;o__GW-28	0.00032609	0.000332801	0	0.988711	0.350617
k__Bacteria;p__Proteobacteria;c__Deltaproteobacteria;o__MIZ46	0.000697214	0.000702328	0	0.995216	0.350617
k__Bacteria;p__Proteobacteria;c__Deltaproteobacteria;o__Myxococcales	0.0806491	0.029391	0.00315167	0.0481015	0.00137812
k__Bacteria;p__Proteobacteria;c__Deltaproteobacteria;o__NB1-j	0.00616607	0.00471853	0.00474071	0.726642	0.781771
k__Bacteria;p__Proteobacteria;c__Deltaproteobacteria;o__PB19	0.000656599	0	0	0.350617	0.350617
k__Bacteria;p__Proteobacteria;c__Deltaproteobacteria;o__Spirobacillales	0.000535932	0.000665602	0	0.868011	0.192264
k__Bacteria;p__Proteobacteria;c__Deltaproteobacteria;o__Syntrophobacterales	0.0658315	0.0401129	0.000260998	0.430767	0.000672453
k__Bacteria;p__Proteobacteria;c__Epsilonproteobacteria;o__Campylobacterales	4.72381	2.09732	1.14698	0.206427	0.0940719
k__Bacteria;p__Proteobacteria;c__Gammaproteobacteria;Other	0.023781	0.033067	0.0254245	0.480433	0.915437
k__Bacteria;p__Proteobacteria;c__Gammaproteobacteria;o__	0.0048279	0.00183918	0.00154509	0.0200342	0.00285514
k__Bacteria;p__Proteobacteria;c__Gammaproteobacteria;o__Aeromonadales	0.135823	0.0418226	0.0168012	0.0535565	0.0162438
k__Bacteria;p__Proteobacteria;c__Gammaproteobacteria;o__Alteromonadales	0.0223168	0.0825327	0.0561826	0.215418	0.166178
k__Bacteria;p__Proteobacteria;c__Gammaproteobacteria;o__Chromatiales	0.0052017	0.00207026	0	0.308633	0.081908
k__Bacteria;p__Proteobacteria;c__Gammaproteobacteria;o__Enterobacteriales	0.0715379	0.752672	1.31031	0.16356	0.0749235
k__Bacteria;p__Proteobacteria;c__Gammaproteobacteria;o__HOC36	0.026606	0.00850134	0.00101992	0.198348	0.0636623
k__Bacteria;p__Proteobacteria;c__Gammaproteobacteria;o__Legionellales	0.113317	0.0114966	0	0.00851151	0.00524442
k__Bacteria;p__Proteobacteria;c__Gammaproteobacteria;o__Methylococcales	0.0016287	0.000332801	0	0.235719	0.133933
k__Bacteria;p__Proteobacteria;c__Gammaproteobacteria;o__Oceanospirillales	0.00133351	0.00655864	0.00501396	0.260433	0.149819
k__Bacteria;p__Proteobacteria;c__Gammaproteobacteria;o__Pseudomonadales	0.398858	0.442354	0.561715	0.6735	0.437492
k__Bacteria;p__Proteobacteria;c__Gammaproteobacteria;o__Thiotrichales	0.00867128	0.0129583	0.00823543	0.493338	0.900039
k__Bacteria;p__Proteobacteria;c__Gammaproteobacteria;o__Vibrionales	0	0.0433198	0.0197486	0.325873	0.243521
k__Bacteria;p__Proteobacteria;c__Gammaproteobacteria;o__Xanthomonadales	0.366154	0.224872	0.218159	0.118555	0.111618
k__Bacteria;p__Proteobacteria;c__TA18;o__PHOS-HD29	0.000697214	0	0	0.350617	0.350617
k__Bacteria;p__SR1;c__;o__	0.0037529	0.00145234	0.000770956	0.256773	0.138479
k__Bacteria;p__Spirochaetes;c__GN05;o__SBYZ_6080	0.000515624	0	0	0.188555	0.188555
k__Bacteria;p__Spirochaetes;c__Leptospirae;o__Leptospirales	0.00101294	0.000739055	0	0.794739	0.203104
k__Bacteria;p__Spirochaetes;c__MVP-15;o__PL-11B10	0.000348607	0.00804359	0.00351197	0.342925	0.353549
k__Bacteria;p__Spirochaetes;c__Spirochaetes;o__Spirochaetales	0.0032879	0.149627	0.0430224	0.156295	0.174599
k__Bacteria;p__Synergistetes;c__Synergistia;o__Synergistales	0.00166816	0.0657302	0.0214275	0.2202	0.194027
k__Bacteria;p__TM6;c__SJA-4;o__	0.0177893	0.00144138	0	0.0289808	0.0204186
k__Bacteria;p__TM6;c__SJA-4;o__S1198	0.00065218	0.000739055	0	0.931034	0.350617
k__Bacteria;p__TM7;c__;o__	0.000675541	0	0	0.170666	0.170666
k__Bacteria;p__TM7;c__SC3;o__	0.00395472	0.000332801	0	0.0569096	0.0409208
k__Bacteria;p__TM7;c__TM7-1;o__	0.0319688	0.00592782	0	0.00921585	0.00323573
k__Bacteria;p__TM7;c__TM7-3;Other	0	0.000665602	0	0.350617	#DIV/0!
k__Bacteria;p__TM7;c__TM7-3;o__	0.00538882	0.0103928	0.00179087	0.51002	0.0946676
k__Bacteria;p__TM7;c__TM7-3;o__CW040	0.139904	0.0678962	0.076052	0.353596	0.403512
k__Bacteria;p__TM7;c__TM7-3;o__EW055	0.010808	0.011661	0.00124943	0.93741	0.00869795
k__Bacteria;p__TM7;c__TM7-3;o__I025	0.00149705	0	0.000217471	0.0633486	0.108662
k__Bacteria;p__Tenericutes;c__Mollicutes;o__Anaeroplasmatales	0.0634935	0.0275772	0.0343782	0.185134	0.286297
k__Bacteria;p__Tenericutes;c__Mollicutes;o__Mycoplasmatales	0.000187325	0.00434092	0.343011	0.282849	0.243631
k__Bacteria;p__Tenericutes;c__Mollicutes;o__RF39	0.49418	0.211061	0.0894605	0.315482	0.163585
k__Bacteria;p__Tenericutes;c__Mollicutes;o__RsaHF231	0	0	0.000551879	#DIV/0!	0.171197
k__Bacteria;p__Thermi;c__Deinococci;o__Deinococcales	0.00752707	0.00352243	0.00303551	0.0484205	0.038768
k__Bacteria;p__Verrucomicrobia;c__Methylacidiphilae;o__S-BQ2-57	0.000318455	0.000665602	0	0.648063	0.350617
k__Bacteria;p__Verrucomicrobia;c__Opitutae;o__Opitutales	0.0497373	0.0282056	0	0.443498	0.0415833
k__Bacteria;p__Verrucomicrobia;c__Pedosphaerae;o__Pedosphaerales	0.0290501	0.0158964	0	0.290337	0.00255217
k__Bacteria;p__Verrucomicrobia;c__Spartobacteria;o__Chthoniobacterales	0.178136	0.0670907	0	0.111525	0.00776912
k__Bacteria;p__Verrucomicrobia;c__Verruco-5;o__LD1-PB3	0.000328299	0.000998403	0	0.540539	0.350617
k__Bacteria;p__Verrucomicrobia;c__Verruco-5;o__WCHB1-41	0.00100384	0.000369527	0	0.439227	0.19329
k__Bacteria;p__Verrucomicrobia;c__Verrucomicrobiae;o__Verrucomicrobiales	0.0965416	4.47488	0.114494	0.145358	0.790103
k__Bacteria;p__WPS-2;c__;o__	0.00292455	0	0	0.0538237	0.0538237
k__Bacteria;p__WS3;c__PRR-12;o__GN03	0	0.00110858	0	0.350617	#DIV/0!
k__Bacteria;p__WS3;c__PRR-12;o__Sediment-1	0.0012967	0	0	0.101107	0.101107
k__Bacteria;p__WS6;c__SC72;o__	0.000609622	0	0	0.171941	0.171941
k__Bacteria;p__WS6;c__SC72;o__A-2AF	0	0	0.00106925	#DIV/0!	0.19569
k__Bacteria;p__WS6;c__SC72;o__WCHB1-15	0	0.00105675	0.0021207	0.0929466	0.0245281
k__Bacteria;p__WWE1;c__Cloacamonae;o__Cloacamonales	0.000665697	0.00153131	0.00029088	0.49243	0.488228

## Sheet: family
Taxon	NC	Fol1	Fol113	P value
				Fol1_vs_NC	Fol113_vs_NC
Unassigned;Other;Other;Other;Other	1.28645	1.0696	1.02914	0.0830109	0.236039
k__Bacteria;Other;Other;Other;Other	0.00333803	0.00633488	0.00855207	0.395835	0.0501745
k__Bacteria;p__Acidobacteria;c__Acidobacteria-5;o__;f__	0.00473656	0.000665602	0	0.0078625	0.00325141
k__Bacteria;p__Acidobacteria;c__Acidobacteria-6;o__CCU21;f__	0.00322188	0.00103513	0	0.273715	0.106355
k__Bacteria;p__Acidobacteria;c__Acidobacteria-6;o__iii1-15;f__	0.0758358	0.0256923	0.000739468	0.0985733	0.0129271
k__Bacteria;p__Acidobacteria;c__Acidobacteria-6;o__iii1-15;f__RB40	0.00825071	0.00550845	0	0.544412	0.00536115
k__Bacteria;p__Acidobacteria;c__Acidobacteria-6;o__iii1-15;f__mb2424	0.0130116	0.0042507	0	0.179549	0.046277
k__Bacteria;p__Acidobacteria;c__Acidobacteriia;o__Acidobacteriales;f__Acidobacteriaceae	0.00100703	0.000702328	0	0.658023	0.0797192
k__Bacteria;p__Acidobacteria;c__Acidobacteriia;o__Acidobacteriales;f__Koribacteraceae	0.00864121	0.00373426	0	0.220291	0.00842261
k__Bacteria;p__Acidobacteria;c__Chloracidobacteria;o__11-24;f__	0.00084711	0	0	0.0905052	0.0905052
k__Bacteria;p__Acidobacteria;c__Chloracidobacteria;o__RB41;f__	0.0890855	0.0134544	0	0.0193221	0.00899762
k__Bacteria;p__Acidobacteria;c__Chloracidobacteria;o__RB41;f__Ellin6075	0.00723505	0.00107186	0.000260998	0.00713025	0.00379633
k__Bacteria;p__Acidobacteria;c__DA052;o__Ellin6513;f__	0.000518811	0.000665602	0	0.849511	0.189135
k__Bacteria;p__Acidobacteria;c__Holophagae;o__Holophagales;f__Holophagaceae	0.00100703	0.000332801	0	0.277728	0.0797192
k__Bacteria;p__Acidobacteria;c__PAUC37f;o__;f__	0.00395674	0	0	0.0632745	0.0632745
k__Bacteria;p__Acidobacteria;c__S035;o__;f__	0.00599827	0.000369527	0	0.0335217	0.0259385
k__Bacteria;p__Acidobacteria;c__Solibacteres;o__Solibacterales;f__	0.0139461	0.00881948	0.000260998	0.44554	0.00138996
k__Bacteria;p__Acidobacteria;c__Solibacteres;o__Solibacterales;f__Bryobacteraceae	0.000656599	0.000332801	0	0.669055	0.350617
k__Bacteria;p__Acidobacteria;c__Solibacteres;o__Solibacterales;f__PAUC26f	0.00310202	0.00173746	0	0.470236	0.0664231
k__Bacteria;p__Acidobacteria;c__Solibacteres;o__Solibacterales;f__Solibacteraceae	0.0141713	0.00595143	0	0.12643	0.00308442
k__Bacteria;p__Acidobacteria;c__Sva0725;o__Sva0725;f__	0.00483044	0.00103513	0	0.0465867	0.0151524
k__Bacteria;p__Acidobacteria;c__iii1-8;o__32-20;f__	0.00936839	0.00380772	0	0.172435	0.0140478
k__Bacteria;p__Acidobacteria;c__iii1-8;o__DS-18;f__	0.00509969	0.00136793	0	0.134827	0.0426321
k__Bacteria;p__Acidobacteria;c__iii1-8;o__SJA-36;f__	0.00417997	0.003004	0.000478469	0.610957	0.00828807
k__Bacteria;p__Actinobacteria;Other;Other;Other	0.000328299	0.000369527	0	0.934725	0.350617
k__Bacteria;p__Actinobacteria;c__Acidimicrobiia;o__Acidimicrobiales;f__	0.0260901	0.0249594	0.00779602	0.917781	0.00782828
k__Bacteria;p__Actinobacteria;c__Acidimicrobiia;o__Acidimicrobiales;f__AKIW874	0.0104304	0.00513892	0	0.291973	0.0109415
k__Bacteria;p__Actinobacteria;c__Acidimicrobiia;o__Acidimicrobiales;f__C111	0.00883819	0.00309726	0	0.125285	0.0249829
k__Bacteria;p__Actinobacteria;c__Acidimicrobiia;o__Acidimicrobiales;f__EB1017	0.0164604	0.00731964	0.000260998	0.126333	0.00325777
k__Bacteria;p__Actinobacteria;c__Acidimicrobiia;o__Acidimicrobiales;f__Iamiaceae	0.000667062	0.000445141	0.000316048	0.72741	0.526875
k__Bacteria;p__Actinobacteria;c__Acidimicrobiia;o__Acidimicrobiales;f__Microthrixaceae	0.0026483	0.00499201	0	0.656959	0.0187482
k__Bacteria;p__Actinobacteria;c__Actinobacteria;o__Actinomycetales;Other	0.0258863	0.0129849	0.00428107	0.201061	0.032162
k__Bacteria;p__Actinobacteria;c__Actinobacteria;o__Actinomycetales;f__	0.0120421	0.00269908	0.000746878	0.00630776	0.00154618
k__Bacteria;p__Actinobacteria;c__Actinobacteria;o__Actinomycetales;f__Actinomycetaceae	0.00201814	0	0.000883112	0.0486239	0.292305
k__Bacteria;p__Actinobacteria;c__Actinobacteria;o__Actinomycetales;f__Actinosynnemataceae	0.00151417	0.000592098	0.000217471	0.156685	0.0302127
k__Bacteria;p__Actinobacteria;c__Actinobacteria;o__Actinomycetales;f__Beutenbergiaceae	0.00208127	0	0.000248959	0.0249647	0.0432196
k__Bacteria;p__Actinobacteria;c__Actinobacteria;o__Actinomycetales;f__Bogoriellaceae	0.0013426	0.00125804	0.000260998	0.907721	0.0863163
k__Bacteria;p__Actinobacteria;c__Actinobacteria;o__Actinomycetales;f__Brevibacteriaceae	0.00187262	0.00123861	0.000260998	0.55689	0.104224
k__Bacteria;p__Actinobacteria;c__Actinobacteria;o__Actinomycetales;f__Cellulomonadaceae	0.00868265	0.00405657	0.00163245	0.0847387	0.0110645
k__Bacteria;p__Actinobacteria;c__Actinobacteria;o__Actinomycetales;f__Corynebacteriaceae	0.0116763	0.00327214	0.00100788	0.0419891	0.0105785
k__Bacteria;p__Actinobacteria;c__Actinobacteria;o__Actinomycetales;f__Cryptosporangiaceae	0.00102415	0	0	0.079744	0.079744
k__Bacteria;p__Actinobacteria;c__Actinobacteria;o__Actinomycetales;f__Dermabacteraceae	0.00482534	0.00114747	0.00300453	0.0362606	0.355264
k__Bacteria;p__Actinobacteria;c__Actinobacteria;o__Actinomycetales;f__Dietziaceae	0.00611732	0.00315307	0.000260998	0.319616	0.0457775
k__Bacteria;p__Actinobacteria;c__Actinobacteria;o__Actinomycetales;f__Frankiaceae	0.00276136	0.000998403	0	0.186991	0.00945121
k__Bacteria;p__Actinobacteria;c__Actinobacteria;o__Actinomycetales;f__Geodermatophilaceae	0.0156919	0.00411757	0.00217025	0.00471976	0.00117181
k__Bacteria;p__Actinobacteria;c__Actinobacteria;o__Actinomycetales;f__Gordoniaceae	0.000656599	0	0.000248959	0.350617	0.575861
k__Bacteria;p__Actinobacteria;c__Actinobacteria;o__Actinomycetales;f__Intrasporangiaceae	0.0340352	0.00995876	0.00269224	0.0488478	0.0143037
k__Bacteria;p__Actinobacteria;c__Actinobacteria;o__Actinomycetales;f__Kineosporiaceae	0.00244762	0.00147214	0	0.544378	0.087392
k__Bacteria;p__Actinobacteria;c__Actinobacteria;o__Actinomycetales;f__Microbacteriaceae	0.0308626	0.0167329	0.0213958	0.0874588	0.258905
k__Bacteria;p__Actinobacteria;c__Actinobacteria;o__Actinomycetales;f__Micrococcaceae	0.0791561	0.0293026	0.013495	0.0100187	0.0013836
k__Bacteria;p__Actinobacteria;c__Actinobacteria;o__Actinomycetales;f__Micromonosporaceae	0.0848965	0.0274145	0.00178605	0.0482109	0.00569228
k__Bacteria;p__Actinobacteria;c__Actinobacteria;o__Actinomycetales;f__Mycobacteriaceae	0.0307046	0.0102586	0.000976388	0.101525	0.0194763
k__Bacteria;p__Actinobacteria;c__Actinobacteria;o__Actinomycetales;f__Nocardiaceae	0.00221986	0.00186084	0.00283487	0.725848	0.791916
k__Bacteria;p__Actinobacteria;c__Actinobacteria;o__Actinomycetales;f__Nocardioidaceae	0.0587543	0.0214069	0.00494151	0.0485745	0.00708005
k__Bacteria;p__Actinobacteria;c__Actinobacteria;o__Actinomycetales;f__Nocardiopsaceae	0.000328299	0.000592098	0	0.620139	0.350617
k__Bacteria;p__Actinobacteria;c__Actinobacteria;o__Actinomycetales;f__Promicromonosporaceae	0.00248666	0.0037223	0.00131856	0.461561	0.427865
k__Bacteria;p__Actinobacteria;c__Actinobacteria;o__Actinomycetales;f__Propionibacteriaceae	0.0176624	0.0130958	0.00149838	0.637295	0.0106149
k__Bacteria;p__Actinobacteria;c__Actinobacteria;o__Actinomycetales;f__Pseudonocardiaceae	0.0336348	0.0127077	0.00170947	0.0675434	0.00739947
k__Bacteria;p__Actinobacteria;c__Actinobacteria;o__Actinomycetales;f__Sanguibacteraceae	0	0.000536285	0	0.350617	#DIV/0!
k__Bacteria;p__Actinobacteria;c__Actinobacteria;o__Actinomycetales;f__Sporichthyaceae	0.0042878	0.00278776	0.00134835	0.510546	0.104882
k__Bacteria;p__Actinobacteria;c__Actinobacteria;o__Actinomycetales;f__Streptomycetaceae	0.0278369	0.0100142	0.00181683	0.0477182	0.00256408
k__Bacteria;p__Actinobacteria;c__Actinobacteria;o__Actinomycetales;f__Streptosporangiaceae	0.0145579	0.00284604	0	0.0245245	0.00814018
k__Bacteria;p__Actinobacteria;c__Actinobacteria;o__Actinomycetales;f__Thermomonosporaceae	0.00782771	0.00763019	0.00329917	0.963719	0.183827
k__Bacteria;p__Actinobacteria;c__Actinobacteria;o__Bifidobacteriales;f__Bifidobacteriaceae	0.0480993	0.25284	0.0862291	0.161364	0.366309
k__Bacteria;p__Actinobacteria;c__Actinobacteria;o__Micrococcales;f__	0.106045	0.0446919	0.000260998	0.118048	0.00194148
k__Bacteria;p__Actinobacteria;c__Coriobacteriia;o__Coriobacteriales;f__Coriobacteriaceae	0.0649925	0.0932621	0.157161	0.300209	0.175169
k__Bacteria;p__Actinobacteria;c__MB-A2-108;o__0319-7L14;f__	0.0680943	0.0312375	0.000260998	0.170602	0.00288871
k__Bacteria;p__Actinobacteria;c__Nitriliruptoria;o__Euzebyales;f__Euzebyaceae	0.000612808	0.000739055	0	0.883541	0.172129
k__Bacteria;p__Actinobacteria;c__Rubrobacteria;o__Rubrobacterales;f__Rubrobacteraceae	0.089119	0.0248386	0.000497919	0.0297586	0.003337
k__Bacteria;p__Actinobacteria;c__Thermoleophilia;o__;f__	0.00125196	0	0	0.110104	0.110104
k__Bacteria;p__Actinobacteria;c__Thermoleophilia;o__Gaiellales;f__	0.00101158	0.000332801	0	0.403637	0.193663
k__Bacteria;p__Actinobacteria;c__Thermoleophilia;o__Gaiellales;f__AK1AB1_02E	0.000609622	0	0	0.171941	0.171941
k__Bacteria;p__Actinobacteria;c__Thermoleophilia;o__Gaiellales;f__Gaiellaceae	0.19449	0.0880915	0.000248959	0.142946	0.00102139
k__Bacteria;p__Actinobacteria;c__Thermoleophilia;o__Solirubrobacterales;f__	0.159782	0.0584166	0.000746878	0.0653362	0.00222285
k__Bacteria;p__Actinobacteria;c__Thermoleophilia;o__Solirubrobacterales;f__Conexibacteraceae	0.00446494	0.00166395	0.000509958	0.174689	0.044296
k__Bacteria;p__Actinobacteria;c__Thermoleophilia;o__Solirubrobacterales;f__Patulibacteraceae	0.0150412	0.00772561	0.000248959	0.313069	0.0180029
k__Bacteria;p__Actinobacteria;c__Thermoleophilia;o__Solirubrobacterales;f__Solirubrobacteraceae	0.0198343	0.00998171	0	0.218893	0.00192917
k__Bacteria;p__Armatimonadetes;c__0319-6E2;o__;f__	0.00467179	0.00280931	0	0.516379	0.0617781
k__Bacteria;p__Armatimonadetes;c__Fimbriimonadia;o__Fimbriimonadales;f__	0.0108189	0.00214371	0	0.126729	0.0622023
k__Bacteria;p__Armatimonadetes;c__Fimbriimonadia;o__Fimbriimonadales;f__Fimbriimonadaceae	0.00924205	0.00103513	0	0.0309862	0.018814
k__Bacteria;p__BRC1;c__NPL-UPA2;o__;f__	0.000318455	0.000702328	0	0.505592	0.350617
k__Bacteria;p__BRC1;c__PRR-11;o__;f__	0.000667062	0.000645296	0.000651995	0.972779	0.98075
k__Bacteria;p__Bacteroidetes;c__Bacteroidia;o__Bacteroidales;Other	0.0897971	0.489543	0.0989735	0.00714225	0.753457
k__Bacteria;p__Bacteroidetes;c__Bacteroidia;o__Bacteroidales;f__	0.250171	0.366375	0.550937	0.363684	0.137959
k__Bacteria;p__Bacteroidetes;c__Bacteroidia;o__Bacteroidales;f__BA008	0.00870669	0.0233299	0.0013826	0.289677	0.00620169
k__Bacteria;p__Bacteroidetes;c__Bacteroidia;o__Bacteroidales;f__Bacteroidaceae	6.74048	6.43755	11.124	0.933837	0.308485
k__Bacteria;p__Bacteroidetes;c__Bacteroidia;o__Bacteroidales;f__Barnesiellaceae	0	0.000927384	0.00046643	0.0876645	0.1716
k__Bacteria;p__Bacteroidetes;c__Bacteroidia;o__Bacteroidales;f__Marinilabiaceae	0.000697214	0.0067719	0.00477411	0.213648	0.114552
k__Bacteria;p__Bacteroidetes;c__Bacteroidia;o__Bacteroidales;f__Odoribacteraceae	0.258565	0.439141	0.137657	0.182539	0.23044
k__Bacteria;p__Bacteroidetes;c__Bacteroidia;o__Bacteroidales;f__Paraprevotellaceae	0.134478	0.375115	0.614834	0.0435391	0.162218
k__Bacteria;p__Bacteroidetes;c__Bacteroidia;o__Bacteroidales;f__Porphyromonadaceae	0.124167	0.168538	0.49601	0.293789	0.199698
k__Bacteria;p__Bacteroidetes;c__Bacteroidia;o__Bacteroidales;f__Prevotellaceae	1.01551	1.55893	0.984612	0.363211	0.958223
k__Bacteria;p__Bacteroidetes;c__Bacteroidia;o__Bacteroidales;f__RF16	0.000662972	0	0	0.350617	0.350617
k__Bacteria;p__Bacteroidetes;c__Bacteroidia;o__Bacteroidales;f__Rikenellaceae	2.15582	1.79223	1.74872	0.548832	0.604338
k__Bacteria;p__Bacteroidetes;c__Bacteroidia;o__Bacteroidales;f__S24-7	40.4223	33.8661	41.5493	0.351857	0.865336
k__Bacteria;p__Bacteroidetes;c__Bacteroidia;o__Bacteroidales;f__SB-1	0.00414639	0.00110858	0.000248959	0.119535	0.0311988
k__Bacteria;p__Bacteroidetes;c__Bacteroidia;o__Bacteroidales;f__p-2534-18B5	0	0.00380453	0.00060317	0.350617	0.170783
k__Bacteria;p__Bacteroidetes;c__Cytophagia;o__Cytophagales;f__Cyclobacteriaceae	0.000991786	0.013092	0.0158275	0.174609	0.0357872
k__Bacteria;p__Bacteroidetes;c__Cytophagia;o__Cytophagales;f__Cytophagaceae	0.104796	0.0398369	0.00597001	0.0460625	0.00190732
k__Bacteria;p__Bacteroidetes;c__Cytophagia;o__Cytophagales;f__Flammeovirgaceae	0	0.000372013	0.00197186	0.350617	0.0430735
k__Bacteria;p__Bacteroidetes;c__Flavobacteriia;o__Flavobacteriales;f__	0	0.000434526	0.000666357	0.350617	0.171445
k__Bacteria;p__Bacteroidetes;c__Flavobacteriia;o__Flavobacteriales;f__Cryomorphaceae	0.00874431	0.011641	0.00649397	0.718735	0.629379
k__Bacteria;p__Bacteroidetes;c__Flavobacteriia;o__Flavobacteriales;f__Flavobacteriaceae	0.035036	0.138577	0.131445	0.233171	0.06115
k__Bacteria;p__Bacteroidetes;c__Flavobacteriia;o__Flavobacteriales;f__Weeksellaceae	0.0430059	0.0202747	0.0208298	0.030894	0.0448169
k__Bacteria;p__Bacteroidetes;c__Rhodothermi;o__Rhodothermales;f__Rhodothermaceae	0.000281322	0.0198156	0.0122496	0.324828	0.279779
k__Bacteria;p__Bacteroidetes;c__Saprospirae;o__Saprospirales;f__	0.00333307	0.00199681	0	0.582001	0.0331408
k__Bacteria;p__Bacteroidetes;c__Saprospirae;o__Saprospirales;f__Chitinophagaceae	0.13364	0.031918	0.00611865	0.00367549	0.000401583
k__Bacteria;p__Bacteroidetes;c__Saprospirae;o__Saprospirales;f__Saprospiraceae	0.0149638	0.0367833	0.000312289	0.558776	0.00159211
k__Bacteria;p__Bacteroidetes;c__Sphingobacteriia;o__Sphingobacteriales;f__	0.106498	0.0461768	0.000770956	0.228667	0.0162279
k__Bacteria;p__Bacteroidetes;c__Sphingobacteriia;o__Sphingobacteriales;f__Sphingobacteriaceae	0.0126975	0.275521	0.423373	0.111935	0.0148577
k__Bacteria;p__Bacteroidetes;c__VC2_1_Bac22;o__;f__	0	0.000657096	0	0.195394	#DIV/0!
k__Bacteria;p__Caldiserica;c__WCHB1-03;o__;f__	0.000348607	0.00177418	0	0.289353	0.350617
k__Bacteria;p__Caldithrix;c__KSB1;o__GW-22;f__	0	0.00236633	0	0.27054	#DIV/0!
k__Bacteria;p__Chlamydiae;c__;o__;f__	0.000318455	0.00137672	0	0.382963	0.350617
k__Bacteria;p__Chlamydiae;c__Chlamydiia;o__;f__	0.000678727	0	0	0.170604	0.170604
k__Bacteria;p__Chlamydiae;c__Chlamydiia;o__Chlamydiales;f__	0.00328815	0.000369527	0	0.124333	0.086744
k__Bacteria;p__Chlamydiae;c__Chlamydiia;o__Chlamydiales;f__Parachlamydiaceae	0.000328299	0.00107186	0	0.394323	0.350617
k__Bacteria;p__Chlamydiae;c__Chlamydiia;o__Chlamydiales;f__Rhabdochlamydiaceae	0.000955365	0	0	0.350617	0.350617
k__Bacteria;p__Chlorobi;c__;o__;f__	0.00583664	0.00140466	0	0.0994672	0.0351486
k__Bacteria;p__Chlorobi;c__Chlorobia;o__Chlorobiales;f__Chlorobiaceae	0.00304863	0.00528582	0	0.565144	0.0597969
k__Bacteria;p__Chlorobi;c__Ignavibacteria;o__Ignavibacteriales;f__Ignavibacteriaceae	0.00211109	0.00740884	0	0.379568	0.217448
k__Bacteria;p__Chlorobi;c__OPB56;o__;f__	0.00636649	0.0106864	0.000248959	0.692122	0.0268775
k__Bacteria;p__Chlorobi;c__SJA-28;o__;f__	0.00777889	0.00876953	0	0.869977	0.000866906
k__Bacteria;p__Chloroflexi;c__;o__;f__	0.000659785	0.000369527	0	0.617758	0.170476
k__Bacteria;p__Chloroflexi;c__Anaerolineae;o__;f__	0	0.000702328	0	0.171148	#DIV/0!
k__Bacteria;p__Chloroflexi;c__Anaerolineae;o__A31;f__S47	0.000328299	0.000332801	0	0.992453	0.350617
k__Bacteria;p__Chloroflexi;c__Anaerolineae;o__Anaerolineales;f__Anaerolinaceae	0.0499478	0.104182	0.00580701	0.470403	0.0463665
k__Bacteria;p__Chloroflexi;c__Anaerolineae;o__CFB-26;f__	0.000656599	0.000704814	0.00200256	0.953068	0.297049
k__Bacteria;p__Chloroflexi;c__Anaerolineae;o__Caldilineales;f__Caldilineaceae	0.00548874	0.00236633	0	0.230827	0.00815825
k__Bacteria;p__Chloroflexi;c__Anaerolineae;o__GCA004;f__	0.00124653	0.00352811	0.000260998	0.328627	0.206052
k__Bacteria;p__Chloroflexi;c__Anaerolineae;o__OPB11;f__	0.000867418	0.00110858	0	0.844355	0.0916395
k__Bacteria;p__Chloroflexi;c__Anaerolineae;o__S0208;f__	0.00292962	0.000369527	0	0.0149764	0.00754798
k__Bacteria;p__Chloroflexi;c__Anaerolineae;o__SBR1031;f__A4b	0.0169432	0.0104294	0.000316048	0.490899	0.0096764
k__Bacteria;p__Chloroflexi;c__Anaerolineae;o__SBR1031;f__SHA-31	0	0.000434526	0.000944384	0.350617	0.197841
k__Bacteria;p__Chloroflexi;c__Anaerolineae;o__SBR1031;f__oc28	0.000675541	0	0	0.170666	0.170666
k__Bacteria;p__Chloroflexi;c__Anaerolineae;o__SJA-15;f__	0.00408617	0.00746852	0	0.602334	0.0647886
k__Bacteria;p__Chloroflexi;c__Anaerolineae;o__WCHB1-50;f__	0.000656599	0	0	0.350617	0.350617
k__Bacteria;p__Chloroflexi;c__Anaerolineae;o__envOPS12;f__	0.00707559	0.0169683	0.000260998	0.413307	0.0910541
k__Bacteria;p__Chloroflexi;c__Chloroflexi;o__AKIW781;f__	0.00260658	0.000332801	0	0.266863	0.20494
k__Bacteria;p__Chloroflexi;c__Chloroflexi;o__Chloroflexales;f__FFCH7168	0	0.000490713	0	0.172604	#DIV/0!
k__Bacteria;p__Chloroflexi;c__Chloroflexi;o__Herpetosiphonales;f__	0.00117541	0	0	0.127043	0.127043
k__Bacteria;p__Chloroflexi;c__Chloroflexi;o__Roseiflexales;f__	0.00420003	0.00340146	0	0.806771	0.0494011
k__Bacteria;p__Chloroflexi;c__Chloroflexi;o__Roseiflexales;f__Kouleothrixaceae	0.00657958	0.000332801	0	0.0190333	0.0152523
k__Bacteria;p__Chloroflexi;c__Ellin6529;o__;f__	0.0205088	0.01804	0.000217471	0.850641	0.00587439
k__Bacteria;p__Chloroflexi;c__Gitt-GS-136;o__;f__	0.0114984	0.00400235	0.000248959	0.0925357	0.0137783
k__Bacteria;p__Chloroflexi;c__P2-11E;o__;f__	0.00551624	0.00177418	0	0.205139	0.0619136
k__Bacteria;p__Chloroflexi;c__S085;o__;f__	0.002043	0.00022257	0	0.119914	0.0843535
k__Bacteria;p__Chloroflexi;c__SHA-26;o__;f__	0.000318455	0.000739055	0	0.613172	0.350617
k__Bacteria;p__Chloroflexi;c__TK10;o__;f__	0.000678727	0	0	0.170604	0.170604
k__Bacteria;p__Chloroflexi;c__TK10;o__AKYG885;f__	0.000609622	0	0	0.171941	0.171941
k__Bacteria;p__Chloroflexi;c__TK10;o__AKYG885;f__Dolo_23	0.00512041	0.00103513	0	0.0359715	0.0121768
k__Bacteria;p__Chloroflexi;c__TK10;o__B07_WMSP1;f__	0.00414775	0.000777942	0	0.0697256	0.0310862
k__Bacteria;p__Chloroflexi;c__TK10;o__B07_WMSP1;f__FFCH4570	0.00201678	0	0	0.0797376	0.0797376
k__Bacteria;p__Chloroflexi;c__TK17;o__;f__	0	0.000702328	0	0.171148	#DIV/0!
k__Bacteria;p__Chloroflexi;c__TK17;o__mle1-48;f__	0.0109424	0.0202251	0	0.616427	0.012903
k__Bacteria;p__Chloroflexi;c__Thermomicrobia;o__AKYG1722;f__	0.000515624	0.00156118	0.00224469	0.405957	0.25677
k__Bacteria;p__Chloroflexi;c__Thermomicrobia;o__JG30-KF-CM45;f__	0.020167	0.0125003	0.00180239	0.349644	0.00447653
k__Bacteria;p__Cyanobacteria;c__4C0d-2;o__MLE1-12;f__	0.0019351	0	0	0.021116	0.021116
k__Bacteria;p__Cyanobacteria;c__4C0d-2;o__YS2;f__	0.00550108	0.0162164	0.00185594	0.0939302	0.149519
k__Bacteria;p__Cyanobacteria;c__Chloroplast;o__Stramenopiles;f__	0.00135882	0.000981426	0.000260998	0.701924	0.185135
k__Bacteria;p__Cyanobacteria;c__Chloroplast;o__Streptophyta;f__	0.0133583	0.156809	0.0800108	0.139421	0.12844
k__Bacteria;p__Cyanobacteria;c__ML635J-21;o__;f__	0.000347242	0.000369527	0	0.965568	0.350617
k__Bacteria;p__Cyanobacteria;c__Oscillatoriophycideae;o__Chroococcales;f__Xenococcaceae	0.00032609	0.000268143	0	0.892854	0.350617
k__Bacteria;p__Cyanobacteria;c__Oscillatoriophycideae;o__Oscillatoriales;f__Phormidiaceae	0.000995361	0.000758855	0.000260998	0.75228	0.210888
k__Bacteria;p__Deferribacteres;c__Deferribacteres;o__Deferribacterales;f__Deferribacteraceae	0.10663	0.106574	0.010556	0.999379	0.148138
k__Bacteria;p__Elusimicrobia;c__Elusimicrobia;o__Elusimicrobiales;f__	0.00662542	0.000665602	0	0.0265193	0.0165685
k__Bacteria;p__Elusimicrobia;c__Elusimicrobia;o__IIb;f__	0.00800467	0.00410379	0	0.400655	0.0464682
k__Bacteria;p__Elusimicrobia;c__Elusimicrobia;o__MVP-88;f__	0.00262185	0	0	0.0682068	0.0682068
k__Bacteria;p__FBP;c__;o__;f__	0	0.00293197	0.00240421	0.137671	0.166551
k__Bacteria;p__FCPU426;c__;o__;f__	0.00050578	0.000665602	0	0.835324	0.186774
k__Bacteria;p__Fibrobacteres;c__Fibrobacteria;o__258ds10;f__	0.0118804	0.0062475	0	0.394224	0.0444534
k__Bacteria;p__Firmicutes;Other;Other;Other	0.000281322	0	0.000603027	0.350617	0.524382
k__Bacteria;p__Firmicutes;c__Bacilli;Other;Other	0.000998548	0.000536285	0	0.534075	0.0798671
k__Bacteria;p__Firmicutes;c__Bacilli;o__Bacillales;Other	0.0128719	0.00994584	0.00217025	0.65978	0.0108991
k__Bacteria;p__Firmicutes;c__Bacilli;o__Bacillales;f__	0	0.00287748	0.00135453	0.0962132	0.133191
k__Bacteria;p__Firmicutes;c__Bacilli;o__Bacillales;f__Bacillaceae	0.88801	0.604787	0.165687	0.399248	2.13289e-05
k__Bacteria;p__Firmicutes;c__Bacilli;o__Bacillales;f__Exiguobacteraceae	0.00161262	0.00236771	0.000509958	0.743513	0.179106
k__Bacteria;p__Firmicutes;c__Bacilli;o__Bacillales;f__Listeriaceae	0.0311135	0.00927408	0.00457886	0.00949142	0.00226906
k__Bacteria;p__Firmicutes;c__Bacilli;o__Bacillales;f__Paenibacillaceae	0.00348176	0.0209182	0.00878378	0.164489	0.166793
k__Bacteria;p__Firmicutes;c__Bacilli;o__Bacillales;f__Planococcaceae	0.0115481	0.076304	0.0147049	0.323352	0.59559
k__Bacteria;p__Firmicutes;c__Bacilli;o__Bacillales;f__Staphylococcaceae	0.00203134	0.0020254	0.00133436	0.997495	0.654871
k__Bacteria;p__Firmicutes;c__Bacilli;o__Bacillales;f__Thermoactinomycetaceae	0.000347242	0.000268143	0.00046643	0.859669	0.800658
k__Bacteria;p__Firmicutes;c__Bacilli;o__Gemellales;f__Gemellaceae	0.000673331	0.000369527	0.001217	0.60604	0.412223
k__Bacteria;p__Firmicutes;c__Bacilli;o__Lactobacillales;f__	0.000693105	0.00086024	0.00286774	0.794636	0.310691
k__Bacteria;p__Firmicutes;c__Bacilli;o__Lactobacillales;f__Aerococcaceae	0.00490725	0.00201277	0.0111415	0.12271	0.245773
k__Bacteria;p__Firmicutes;c__Bacilli;o__Lactobacillales;f__Carnobacteriaceae	0.00790397	0.00201689	0.00347678	0.0123815	0.114206
k__Bacteria;p__Firmicutes;c__Bacilli;o__Lactobacillales;f__Enterococcaceae	0.00613579	0.0026712	0.000838045	0.167193	0.015845
k__Bacteria;p__Firmicutes;c__Bacilli;o__Lactobacillales;f__Lactobacillaceae	3.0543	9.20589	8.05026	0.094716	0.169596
k__Bacteria;p__Firmicutes;c__Bacilli;o__Lactobacillales;f__Leuconostocaceae	0.003257	0.000665602	0.00053984	0.0438438	0.0249989
k__Bacteria;p__Firmicutes;c__Bacilli;o__Lactobacillales;f__Streptococcaceae	0.537076	0.226586	0.105252	0.013798	1.94665e-05
k__Bacteria;p__Firmicutes;c__Bacilli;o__Turicibacterales;f__Turicibacteraceae	0.00258352	0.000332801	0.00164203	0.0905014	0.51862
k__Bacteria;p__Firmicutes;c__Clostridia;Other;Other	0	0	0.0014564	#DIV/0!	0.115688
k__Bacteria;p__Firmicutes;c__Clostridia;o__;f__	0	0.00063767	0	0.176689	#DIV/0!
k__Bacteria;p__Firmicutes;c__Clostridia;o__Clostridiales;Other	0.152339	0.0938288	0.226091	0.213096	0.347515
k__Bacteria;p__Firmicutes;c__Clostridia;o__Clostridiales;f__	22.398	19.7895	15.3233	0.656182	0.264732
k__Bacteria;p__Firmicutes;c__Clostridia;o__Clostridiales;f__Acidaminobacteraceae	0.000281322	0.000332801	0.000248959	0.907688	0.932586
k__Bacteria;p__Firmicutes;c__Clostridia;o__Clostridiales;f__Caldicoprobacteraceae	0	0.00482522	0.0110962	0.0853561	0.0279575
k__Bacteria;p__Firmicutes;c__Clostridia;o__Clostridiales;f__Christensenellaceae	0.0130163	0.0547577	0.0154214	0.394123	0.8611
k__Bacteria;p__Firmicutes;c__Clostridia;o__Clostridiales;f__Clostridiaceae	0.195301	0.150441	0.209286	0.360844	0.787161
k__Bacteria;p__Firmicutes;c__Clostridia;o__Clostridiales;f__Dehalobacteriaceae	0.0486347	0.0329318	0.0488294	0.167491	0.985625
k__Bacteria;p__Firmicutes;c__Clostridia;o__Clostridiales;f__Eubacteriaceae	0.00131924	0.00210981	0.000565007	0.436685	0.363617
k__Bacteria;p__Firmicutes;c__Clostridia;o__Clostridiales;f__Gracilibacteraceae	0	0.00255995	0.00188575	0.195167	0.183809
k__Bacteria;p__Firmicutes;c__Clostridia;o__Clostridiales;f__Lachnospiraceae	4.04215	3.77334	5.20924	0.743873	0.200413
k__Bacteria;p__Firmicutes;c__Clostridia;o__Clostridiales;f__Mogibacteriaceae	0.0210697	0.0260506	0.0196039	0.489904	0.867308
k__Bacteria;p__Firmicutes;c__Clostridia;o__Clostridiales;f__Peptococcaceae	0.00243033	0.00533049	0.00538397	0.13813	0.184936
k__Bacteria;p__Firmicutes;c__Clostridia;o__Clostridiales;f__Peptostreptococcaceae	0.00776081	0.00346345	0.00405567	0.108072	0.1256
k__Bacteria;p__Firmicutes;c__Clostridia;o__Clostridiales;f__Ruminococcaceae	2.44904	2.49572	2.06617	0.939077	0.560363
k__Bacteria;p__Firmicutes;c__Clostridia;o__Clostridiales;f__Syntrophomonadaceae	0.000281322	0.000332801	0	0.907688	0.350617
k__Bacteria;p__Firmicutes;c__Clostridia;o__Clostridiales;f__Tissierellaceae	0.000938898	0.023528	0.0260689	0.0688794	0.0842756
k__Bacteria;p__Firmicutes;c__Clostridia;o__Clostridiales;f__Veillonellaceae	0.0110283	0.00516678	0.00136194	0.342377	0.0500889
k__Bacteria;p__Firmicutes;c__Clostridia;o__Natranaerobiales;f__Anaerobrancaceae	0	0.000399655	0.000312289	0.350617	0.350617
k__Bacteria;p__Firmicutes;c__Clostridia;o__OPB54;f__	0	0.00116675	0.018361	0.188811	0.33164
k__Bacteria;p__Firmicutes;c__Clostridia;o__SHA-98;f__D2	0	0.00276721	0.00558379	0.234044	0.0187283
k__Bacteria;p__Firmicutes;c__Erysipelotrichi;o__Erysipelotrichales;f__Erysipelotrichaceae	0.322321	3.00984	2.65583	0.24565	0.097551
k__Bacteria;p__Fusobacteria;c__Fusobacteriia;o__Fusobacteriales;f__Fusobacteriaceae	0.00479484	0.00373877	0.00164145	0.563988	0.0467822
k__Bacteria;p__GN02;c__;o__;f__	0.0016415	0	0	0.350617	0.350617
k__Bacteria;p__GN02;c__3BR-5F;o__;f__	0.00124653	0.00266241	0	0.620319	0.107165
k__Bacteria;p__GN02;c__BD1-5;o__;f__	0.00164149	0.00140466	0.000248959	0.839723	0.0888342
k__Bacteria;p__GN04;c__GN15;o__;f__	0.000318455	0.000665602	0	0.648063	0.350617
k__Bacteria;p__Gemmatimonadetes;c__;o__;f__	0.00465445	0.000702328	0	0.00837056	0.00381012
k__Bacteria;p__Gemmatimonadetes;c__Gemm-1;o__;f__	0.0895645	0.0349783	0	0.0794623	0.00143416
k__Bacteria;p__Gemmatimonadetes;c__Gemm-2;o__;f__	0.0044948	0.000665602	0	0.0340865	0.0153809
k__Bacteria;p__Gemmatimonadetes;c__Gemm-3;o__;f__	0.00485082	0.00314919	0.000361115	0.367571	0.0128064
k__Bacteria;p__Gemmatimonadetes;c__Gemm-5;o__;f__	0.00196662	0.0180414	0.00948054	0.329179	0.362844
k__Bacteria;p__Gemmatimonadetes;c__Gemmatimonadetes;o__;f__	0.0642882	0.00777334	0.000521997	0.0102417	0.00589345
k__Bacteria;p__Gemmatimonadetes;c__Gemmatimonadetes;o__C114;f__	0.0136262	0.0016728	0	0.00546706	0.00299926
k__Bacteria;p__Gemmatimonadetes;c__Gemmatimonadetes;o__Ellin5290;f__	0.00493826	0.000702328	0	0.00147092	0.000812384
k__Bacteria;p__Gemmatimonadetes;c__Gemmatimonadetes;o__Gemmatimonadales;f__	0.00251938	0.000332801	0	0.0737889	0.0427289
k__Bacteria;p__Gemmatimonadetes;c__Gemmatimonadetes;o__Gemmatimonadales;f__Ellin5301	0.00595355	0.000888172	0	0.0144306	0.00653963
k__Bacteria;p__Gemmatimonadetes;c__Gemmatimonadetes;o__Gemmatimonadales;f__Gemmatimonadaceae	0.00282449	0.00303193	0	0.948274	0.138815
k__Bacteria;p__Gemmatimonadetes;c__Gemmatimonadetes;o__KD8-87;f__	0.0290751	0.0110536	0	0.132713	0.0103425
k__Bacteria;p__Gemmatimonadetes;c__Gemmatimonadetes;o__N1423WL;f__	0.026207	0.00284604	0	0.0195692	0.0117704
k__Bacteria;p__Hyd24-12;c__;o__;f__	0.000348607	0.000369527	0	0.967735	0.350617
k__Bacteria;p__Nitrospirae;c__Nitrospira;o__Nitrospirales;f__0319-6A21	0.0110068	0.00454677	0	0.140375	0.00636852
k__Bacteria;p__Nitrospirae;c__Nitrospira;o__Nitrospirales;f__Nitrospiraceae	0.0309219	0.0088364	0	0.0133083	0.000441039
k__Bacteria;p__OD1;c__;o__;f__	0.00203436	0	0	0.0481485	0.0481485
k__Bacteria;p__OD1;c__ABY1;o__;f__	0.000281322	0.00207026	0	0.25578	0.350617
k__Bacteria;p__OD1;c__SM2F11;o__;f__	0.00195269	0.000369527	0	0.161065	0.0836025
k__Bacteria;p__OD1;c__ZB2;o__;f__	0.00470387	0.0251668	0	0.384164	0.0946289
k__Bacteria;p__OP11;c__OP11-2;o__WCHB1-07;f__	0	0.00110858	0	0.350617	#DIV/0!
k__Bacteria;p__OP11;c__WCHB1-64;o__;f__	0.00236512	0.000739055	0.000260998	0.198217	0.0640814
k__Bacteria;p__OP3;c__koll11;o__GIF10;f__kpj58rc	0.000991271	0	0	0.197683	0.197683
k__Bacteria;p__OP8;c__;o__;f__	0.000318455	0.000332801	0	0.975595	0.350617
k__Bacteria;p__OP9;c__OPB46;o__OPB72;f__TIBD11	0	0.00465051	0.00482863	0.204099	0.0607374
k__Bacteria;p__Planctomycetes;c__BD7-11;o__;f__	0.00159696	0.000332801	0	0.122502	0.0494297
k__Bacteria;p__Planctomycetes;c__OM190;o__agg27;f__	0.00114874	0	0	0.0393548	0.0393548
k__Bacteria;p__Planctomycetes;c__Phycisphaerae;o__Phycisphaerales;f__	0.0354004	0.0119418	0	0.0582821	0.0012039
k__Bacteria;p__Planctomycetes;c__Phycisphaerae;o__WD2101;f__	0.0129087	0.0074318	0	0.489984	0.0237723
k__Bacteria;p__Planctomycetes;c__Pla3;o__;f__	0.00119572	0	0	0.039277	0.039277
k__Bacteria;p__Planctomycetes;c__Pla4;o__;f__	0.00122495	0.000369527	0	0.357606	0.172153
k__Bacteria;p__Planctomycetes;c__Planctomycetia;o__Gemmatales;f__Isosphaeraceae	0.00232687	0.000369527	0	0.0174104	0.00618156
k__Bacteria;p__Planctomycetes;c__Planctomycetia;o__Pirellulales;f__Pirellulaceae	0.00132685	0.000702328	0	0.374977	0.0332824
k__Bacteria;p__Planctomycetes;c__Planctomycetia;o__Planctomycetales;f__Planctomycetaceae	0.000656599	0	0	0.350617	0.350617
k__Bacteria;p__Planctomycetes;c__vadinHA49;o__DH61;f__	0.00128146	0.000332801	0	0.377674	0.225599
k__Bacteria;p__Planctomycetes;c__vadinHA49;o__p04_C01;f__	0.000693105	0	0	0.172098	0.172098
k__Bacteria;p__Proteobacteria;Other;Other;Other	0.00132578	0	0	0.112147	0.112147
k__Bacteria;p__Proteobacteria;c__Alphaproteobacteria;Other;Other	0.00166499	0	0.000673404	0.135968	0.38206
k__Bacteria;p__Proteobacteria;c__Alphaproteobacteria;o__;f__	0.0403381	0.02763	0.020639	0.472448	0.0907285
k__Bacteria;p__Proteobacteria;c__Alphaproteobacteria;o__BD7-3;f__	0.00763109	0.00502874	0	0.617219	0.00669504
k__Bacteria;p__Proteobacteria;c__Alphaproteobacteria;o__Caulobacterales;f__Caulobacteraceae	0.0505702	0.0250977	0.00941249	0.102935	0.00745245
k__Bacteria;p__Proteobacteria;c__Alphaproteobacteria;o__Ellin329;f__	0.0138466	0.00414052	0.000248959	0.0460402	0.00497817
k__Bacteria;p__Proteobacteria;c__Alphaproteobacteria;o__Kiloniellales;f__	0.00133448	0.000369527	0	0.147235	0.0332354
k__Bacteria;p__Proteobacteria;c__Alphaproteobacteria;o__Kiloniellales;f__Kiloniellaceae	0	0	0.000624578	#DIV/0!	0.350617
k__Bacteria;p__Proteobacteria;c__Alphaproteobacteria;o__RF32;f__	0.00138897	0.00485351	0.00913032	0.0964693	0.301784
k__Bacteria;p__Proteobacteria;c__Alphaproteobacteria;o__Rhizobiales;Other	0.00153328	0.00617065	0.00811082	0.294112	0.0959279
k__Bacteria;p__Proteobacteria;c__Alphaproteobacteria;o__Rhizobiales;f__	0.0644396	0.021878	0.00962821	0.0219159	0.00268841
k__Bacteria;p__Proteobacteria;c__Alphaproteobacteria;o__Rhizobiales;f__Aurantimonadaceae	0.00593674	0.0033099	0.00109904	0.354773	0.0511062
k__Bacteria;p__Proteobacteria;c__Alphaproteobacteria;o__Rhizobiales;f__Beijerinckiaceae	0.00745132	0.00230589	0.000248959	0.107505	0.0284803
k__Bacteria;p__Proteobacteria;c__Alphaproteobacteria;o__Rhizobiales;f__Bradyrhizobiaceae	0.0642566	0.0200613	0.00444967	0.0442173	0.00824954
k__Bacteria;p__Proteobacteria;c__Alphaproteobacteria;o__Rhizobiales;f__Brucellaceae	0.00908121	0.0361546	0.0516797	0.121239	0.159788
k__Bacteria;p__Proteobacteria;c__Alphaproteobacteria;o__Rhizobiales;f__Hyphomicrobiaceae	0.147353	0.0676975	0.032216	0.0570773	0.00311057
k__Bacteria;p__Proteobacteria;c__Alphaproteobacteria;o__Rhizobiales;f__Methylobacteriaceae	0.0218303	0.00642732	0.00122946	0.00703886	0.000981325
k__Bacteria;p__Proteobacteria;c__Alphaproteobacteria;o__Rhizobiales;f__Methylocystaceae	0.0071461	0.0124418	0.00292606	0.468204	0.0205421
k__Bacteria;p__Proteobacteria;c__Alphaproteobacteria;o__Rhizobiales;f__Phyllobacteriaceae	0.0235663	0.0189435	0.0285344	0.633849	0.634263
k__Bacteria;p__Proteobacteria;c__Alphaproteobacteria;o__Rhizobiales;f__Rhizobiaceae	0.0193067	0.0295479	0.0111483	0.543134	0.295881
k__Bacteria;p__Proteobacteria;c__Alphaproteobacteria;o__Rhizobiales;f__Rhodobiaceae	0.00871316	0.00469589	0	0.295946	0.00298062
k__Bacteria;p__Proteobacteria;c__Alphaproteobacteria;o__Rhizobiales;f__Xanthobacteraceae	0.00331338	0.000332801	0.000316048	0.0509819	0.0497663
k__Bacteria;p__Proteobacteria;c__Alphaproteobacteria;o__Rhodobacterales;f__Hyphomonadaceae	0.0409415	0.00599921	0	0.00858247	0.00380702
k__Bacteria;p__Proteobacteria;c__Alphaproteobacteria;o__Rhodobacterales;f__Rhodobacteraceae	0.0965382	0.203045	0.085426	0.508407	0.866252
k__Bacteria;p__Proteobacteria;c__Alphaproteobacteria;o__Rhodospirillales;f__	0.0139773	0.0079115	0	0.378115	0.0058459
k__Bacteria;p__Proteobacteria;c__Alphaproteobacteria;o__Rhodospirillales;f__Acetobacteraceae	0.0201489	0.0103004	0.00339559	0.173043	0.00839787
k__Bacteria;p__Proteobacteria;c__Alphaproteobacteria;o__Rhodospirillales;f__Rhodospirillaceae	0.212659	0.124244	0.0120043	0.314364	0.00117724
k__Bacteria;p__Proteobacteria;c__Alphaproteobacteria;o__Rickettsiales;f__	0.000694483	0	0.000615066	0.350617	0.923217
k__Bacteria;p__Proteobacteria;c__Alphaproteobacteria;o__Rickettsiales;f__Rickettsiaceae	0.00284274	0	0	0.020442	0.020442
k__Bacteria;p__Proteobacteria;c__Alphaproteobacteria;o__Rickettsiales;f__mitochondria	0.000667062	0.0311185	0.020723	0.157097	0.133869
k__Bacteria;p__Proteobacteria;c__Alphaproteobacteria;o__Sphingomonadales;Other	0.00119117	0.000434526	0	0.369095	0.125162
k__Bacteria;p__Proteobacteria;c__Alphaproteobacteria;o__Sphingomonadales;f__	0	0.015783	0.019511	0.117097	0.00972587
k__Bacteria;p__Proteobacteria;c__Alphaproteobacteria;o__Sphingomonadales;f__Erythrobacteraceae	0.0159928	0.00418886	0.00283458	0.0580027	0.0366761
k__Bacteria;p__Proteobacteria;c__Alphaproteobacteria;o__Sphingomonadales;f__Sphingomonadaceae	0.370969	0.120507	0.0275945	0.0118959	0.00100884
k__Bacteria;p__Proteobacteria;c__Betaproteobacteria;o__;f__	0.0123542	0.00340146	0	0.029483	0.00191762
k__Bacteria;p__Proteobacteria;c__Betaproteobacteria;o__ASSO-13;f__	0.0110193	0.00681167	0.000988427	0.387043	0.003274
k__Bacteria;p__Proteobacteria;c__Betaproteobacteria;o__Burkholderiales;Other	0.000864231	0.00176272	0.00297067	0.333132	0.179209
k__Bacteria;p__Proteobacteria;c__Betaproteobacteria;o__Burkholderiales;f__	0.00361605	0.00525126	0	0.660319	0.0210019
k__Bacteria;p__Proteobacteria;c__Betaproteobacteria;o__Burkholderiales;f__Alcaligenaceae	0.67388	0.633757	1.32688	0.877362	0.12731
k__Bacteria;p__Proteobacteria;c__Betaproteobacteria;o__Burkholderiales;f__Burkholderiaceae	0.00065218	0	0	0.350617	0.350617
k__Bacteria;p__Proteobacteria;c__Betaproteobacteria;o__Burkholderiales;f__Comamonadaceae	0.185019	0.206062	0.134783	0.842813	0.553856
k__Bacteria;p__Proteobacteria;c__Betaproteobacteria;o__Burkholderiales;f__Oxalobacteraceae	0.0363303	0.012598	0.00226471	0.0231064	0.00105433
k__Bacteria;p__Proteobacteria;c__Betaproteobacteria;o__Ellin6067;f__	0.00582205	0.00280931	0	0.25312	0.0119918
k__Bacteria;p__Proteobacteria;c__Betaproteobacteria;o__Hydrogenophilales;f__Hydrogenophilaceae	0.0103093	0.00550845	0.000260998	0.304311	0.00274859
k__Bacteria;p__Proteobacteria;c__Betaproteobacteria;o__IS-44;f__	0.000695848	0	0	0.170472	0.170472
k__Bacteria;p__Proteobacteria;c__Betaproteobacteria;o__MND1;f__	0.00862629	0.00351164	0	0.117207	0.00364777
k__Bacteria;p__Proteobacteria;c__Betaproteobacteria;o__Methylophilales;f__Methylophilaceae	0	0.00109166	0.000727429	0.104031	0.0807054
k__Bacteria;p__Proteobacteria;c__Betaproteobacteria;o__Neisseriales;f__Neisseriaceae	0.00122971	0.000369527	0	0.264709	0.0931247
k__Bacteria;p__Proteobacteria;c__Betaproteobacteria;o__Nitrosomonadales;f__Nitrosomonadaceae	0.00401871	0	0	0.0545079	0.0545079
k__Bacteria;p__Proteobacteria;c__Betaproteobacteria;o__Procabacteriales;f__Procabacteriaceae	0.000281322	0.000369527	0	0.852288	0.350617
k__Bacteria;p__Proteobacteria;c__Betaproteobacteria;o__Rhodocyclales;f__Rhodocyclaceae	0.0448802	0.0382981	0.00314716	0.799585	0.0070628
k__Bacteria;p__Proteobacteria;c__Betaproteobacteria;o__SC-I-84;f__	0.0232722	0.00887318	0	0.0986264	0.00121633
k__Bacteria;p__Proteobacteria;c__Betaproteobacteria;o__Thiobacterales;f__	0	0.00173746	0	0.175958	#DIV/0!
k__Bacteria;p__Proteobacteria;c__Deltaproteobacteria;o__;f__	0.00173491	0	0	0.254581	0.254581
k__Bacteria;p__Proteobacteria;c__Deltaproteobacteria;o__AF420338;f__	0.000187325	0.000739055	0	0.490161	0.350617
k__Bacteria;p__Proteobacteria;c__Deltaproteobacteria;o__Bdellovibrionales;f__Bacteriovoracaceae	0.00312768	0.000369527	0	0.0333456	0.0189256
k__Bacteria;p__Proteobacteria;c__Deltaproteobacteria;o__Bdellovibrionales;f__Bdellovibrionaceae	0.0131895	0.00454677	0	0.0714645	0.00503382
k__Bacteria;p__Proteobacteria;c__Deltaproteobacteria;o__Desulfobacterales;f__Desulfobacteraceae	0	0.000739055	0	0.350617	#DIV/0!
k__Bacteria;p__Proteobacteria;c__Deltaproteobacteria;o__Desulfobacterales;f__Desulfobulbaceae	0.0072336	0.00602559	0.000497919	0.790995	0.0639527
k__Bacteria;p__Proteobacteria;c__Deltaproteobacteria;o__Desulfovibrionales;f__Desulfomicrobiaceae	0.000925867	0.00236633	0	0.498665	0.0803753
k__Bacteria;p__Proteobacteria;c__Deltaproteobacteria;o__Desulfovibrionales;f__Desulfovibrionaceae	0.82383	0.638671	0.363896	0.638631	0.207607
k__Bacteria;p__Proteobacteria;c__Deltaproteobacteria;o__Desulfuromonadales;f__Desulfuromonadaceae	0	0	0.000666357	#DIV/0!	0.171445
k__Bacteria;p__Proteobacteria;c__Deltaproteobacteria;o__Entotheonellales;f__Entotheonellaceae	0.00899175	0.00258669	0	0.147015	0.0280793
k__Bacteria;p__Proteobacteria;c__Deltaproteobacteria;o__FAC87;f__	0.00167	0	0	0.137633	0.137633
k__Bacteria;p__Proteobacteria;c__Deltaproteobacteria;o__GMD14H09;f__	0	0.0232383	0.0205734	0.264299	0.233946
k__Bacteria;p__Proteobacteria;c__Deltaproteobacteria;o__GW-28;f__	0.00032609	0.000332801	0	0.988711	0.350617
k__Bacteria;p__Proteobacteria;c__Deltaproteobacteria;o__MIZ46;f__	0.000697214	0.000702328	0	0.995216	0.350617
k__Bacteria;p__Proteobacteria;c__Deltaproteobacteria;o__Myxococcales;f__	0.0402173	0.00830242	0.00254159	0.00649325	0.00263948
k__Bacteria;p__Proteobacteria;c__Deltaproteobacteria;o__Myxococcales;f__0319-6G20	0.00032609	0.000369527	0	0.931034	0.350617
k__Bacteria;p__Proteobacteria;c__Deltaproteobacteria;o__Myxococcales;f__Cystobacterineae	0.00130547	0.000665602	0	0.454897	0.034034
k__Bacteria;p__Proteobacteria;c__Deltaproteobacteria;o__Myxococcales;f__Haliangiaceae	0.0190053	0.00946307	0	0.208319	0.00107562
k__Bacteria;p__Proteobacteria;c__Deltaproteobacteria;o__Myxococcales;f__Myxococcaceae	0.00074997	0.000755527	0.000361115	0.994237	0.573788
k__Bacteria;p__Proteobacteria;c__Deltaproteobacteria;o__Myxococcales;f__Nannocystaceae	0.00635148	0.00240306	0	0.105948	0.00383518
k__Bacteria;p__Proteobacteria;c__Deltaproteobacteria;o__Myxococcales;f__OM27	0.011005	0.00506541	0	0.27251	0.0298367
k__Bacteria;p__Proteobacteria;c__Deltaproteobacteria;o__Myxococcales;f__Polyangiaceae	0.00168847	0.00236633	0.000248959	0.753995	0.0827709
k__Bacteria;p__Proteobacteria;c__Deltaproteobacteria;o__NB1-j;f__	0	0.00372013	0.00474071	0.350617	0.350617
k__Bacteria;p__Proteobacteria;c__Deltaproteobacteria;o__NB1-j;f__JTB38	0.00162302	0	0	0.145496	0.145496
k__Bacteria;p__Proteobacteria;c__Deltaproteobacteria;o__NB1-j;f__MND4	0.000675541	0	0	0.170666	0.170666
k__Bacteria;p__Proteobacteria;c__Deltaproteobacteria;o__NB1-j;f__NB1-i	0.0038675	0.000998403	0	0.0683242	0.00799807
k__Bacteria;p__Proteobacteria;c__Deltaproteobacteria;o__PB19;f__	0.000656599	0	0	0.350617	0.350617
k__Bacteria;p__Proteobacteria;c__Deltaproteobacteria;o__Spirobacillales;f__	0.000535932	0.000665602	0	0.868011	0.192264
k__Bacteria;p__Proteobacteria;c__Deltaproteobacteria;o__Syntrophobacterales;f__Syntrophaceae	0.00707185	0.0146777	0	0.521095	0.0170407
k__Bacteria;p__Proteobacteria;c__Deltaproteobacteria;o__Syntrophobacterales;f__Syntrophobacteraceae	0.0571042	0.0247329	0.000260998	0.13611	0.00061673
k__Bacteria;p__Proteobacteria;c__Deltaproteobacteria;o__Syntrophobacterales;f__Syntrophorhabdaceae	0.00165544	0.000702328	0	0.420647	0.153898
k__Bacteria;p__Proteobacteria;c__Epsilonproteobacteria;o__Campylobacterales;f__Campylobacteraceae	0.157029	0.0844488	0.0499221	0.198963	0.0266772
k__Bacteria;p__Proteobacteria;c__Epsilonproteobacteria;o__Campylobacterales;f__Helicobacteraceae	4.56678	2.01287	1.09706	0.218272	0.102932
k__Bacteria;p__Proteobacteria;c__Gammaproteobacteria;Other;Other	0.023781	0.033067	0.0254245	0.480433	0.915437
k__Bacteria;p__Proteobacteria;c__Gammaproteobacteria;o__;f__	0.0048279	0.00183918	0.00154509	0.0200342	0.00285514
k__Bacteria;p__Proteobacteria;c__Gammaproteobacteria;o__Aeromonadales;f__Aeromonadaceae	0.135187	0.0418226	0.0168012	0.0531638	0.0158611
k__Bacteria;p__Proteobacteria;c__Gammaproteobacteria;o__Aeromonadales;f__Succinivibrionaceae	0.00063691	0	0	0.350617	0.350617
k__Bacteria;p__Proteobacteria;c__Gammaproteobacteria;o__Alteromonadales;f__	0	0.00694061	0.00784926	0.319044	0.185697
k__Bacteria;p__Proteobacteria;c__Gammaproteobacteria;o__Alteromonadales;f__125ds10	0.0112592	0.00543499	0	0.269824	0.00328776
k__Bacteria;p__Proteobacteria;c__Gammaproteobacteria;o__Alteromonadales;f__211ds20	0.00863182	0.00423954	0.000936868	0.185151	0.0160473
k__Bacteria;p__Proteobacteria;c__Gammaproteobacteria;o__Alteromonadales;f__Alteromonadaceae	0.000535932	0.0616543	0.0413578	0.163589	0.035537
k__Bacteria;p__Proteobacteria;c__Gammaproteobacteria;o__Alteromonadales;f__Chromatiaceae	0	0.000434526	0.00123376	0.350617	0.210706
k__Bacteria;p__Proteobacteria;c__Gammaproteobacteria;o__Alteromonadales;f__HTCC2188	0	0.00382866	0.00449262	0.124322	0.044379
k__Bacteria;p__Proteobacteria;c__Gammaproteobacteria;o__Alteromonadales;f__OM60	0.00160847	0	0	0.192188	0.192188
k__Bacteria;p__Proteobacteria;c__Gammaproteobacteria;o__Alteromonadales;f__Shewanellaceae	0.000281322	0	0.000312289	0.350617	0.942323
k__Bacteria;p__Proteobacteria;c__Gammaproteobacteria;o__Chromatiales;f__	0.00232433	0.000369527	0	0.0933243	0.0483603
k__Bacteria;p__Proteobacteria;c__Gammaproteobacteria;o__Chromatiales;f__Chromatiaceae	0.000853021	0.000998403	0	0.896595	0.0911279
k__Bacteria;p__Proteobacteria;c__Gammaproteobacteria;o__Chromatiales;f__Ectothiorhodospiraceae	0.00202436	0	0	0.279075	0.279075
k__Bacteria;p__Proteobacteria;c__Gammaproteobacteria;o__Chromatiales;f__Halothiobacillaceae	0	0.000702328	0	0.171148	#DIV/0!
k__Bacteria;p__Proteobacteria;c__Gammaproteobacteria;o__Enterobacteriales;f__Enterobacteriaceae	0.0715379	0.752672	1.31031	0.16356	0.0749235
k__Bacteria;p__Proteobacteria;c__Gammaproteobacteria;o__HOC36;f__	0.026606	0.00850134	0.00101992	0.198348	0.0636623
k__Bacteria;p__Proteobacteria;c__Gammaproteobacteria;o__Legionellales;f__	0.0867498	0.0072459	0	0.0104031	0.00702887
k__Bacteria;p__Proteobacteria;c__Gammaproteobacteria;o__Legionellales;f__Coxiellaceae	0.0224858	0.00391789	0	0.00834925	0.00303032
k__Bacteria;p__Proteobacteria;c__Gammaproteobacteria;o__Legionellales;f__Legionellaceae	0.00408191	0.000332801	0	0.0786621	0.0588825
k__Bacteria;p__Proteobacteria;c__Gammaproteobacteria;o__Methylococcales;f__Methylococcaceae	0.0016287	0.000332801	0	0.235719	0.133933
k__Bacteria;p__Proteobacteria;c__Gammaproteobacteria;o__Oceanospirillales;f__Alcanivoracaceae	0	0.00260715	0.00164876	0.350617	0.0976784
k__Bacteria;p__Proteobacteria;c__Gammaproteobacteria;o__Oceanospirillales;f__Halomonadaceae	0.00133351	0.00264791	0.00274062	0.40298	0.351311
k__Bacteria;p__Proteobacteria;c__Gammaproteobacteria;o__Oceanospirillales;f__Oceanospirillaceae	0	0.00130358	0.000624578	0.350617	0.350617
k__Bacteria;p__Proteobacteria;c__Gammaproteobacteria;o__Pseudomonadales;Other	0.00205258	0.00212346	0	0.966388	0.0769416
k__Bacteria;p__Proteobacteria;c__Gammaproteobacteria;o__Pseudomonadales;f__Moraxellaceae	0.217677	0.121201	0.171011	0.113521	0.550666
k__Bacteria;p__Proteobacteria;c__Gammaproteobacteria;o__Pseudomonadales;f__Pseudomonadaceae	0.179128	0.319029	0.390705	0.0940824	0.155238
k__Bacteria;p__Proteobacteria;c__Gammaproteobacteria;o__Thiotrichales;f__Piscirickettsiaceae	0.00802134	0.0119231	0.00823543	0.489482	0.948722
k__Bacteria;p__Proteobacteria;c__Gammaproteobacteria;o__Thiotrichales;f__Thiotrichaceae	0.000649941	0.00103513	0	0.65167	0.17057
k__Bacteria;p__Proteobacteria;c__Gammaproteobacteria;o__Vibrionales;Other	0	0.03854	0.0165945	0.322744	0.25639
k__Bacteria;p__Proteobacteria;c__Gammaproteobacteria;o__Vibrionales;f__Pseudoalteromonadaceae	0	0.00477978	0.00252573	0.350617	0.209872
k__Bacteria;p__Proteobacteria;c__Gammaproteobacteria;o__Vibrionales;f__Vibrionaceae	0	0	0.000628337	#DIV/0!	0.17048
k__Bacteria;p__Proteobacteria;c__Gammaproteobacteria;o__Xanthomonadales;f__Sinobacteraceae	0.0951322	0.0397445	0.00162052	0.0888454	0.000227963
k__Bacteria;p__Proteobacteria;c__Gammaproteobacteria;o__Xanthomonadales;f__Xanthomonadaceae	0.271022	0.185127	0.216538	0.210235	0.517734
k__Bacteria;p__Proteobacteria;c__TA18;o__PHOS-HD29;f__	0.000697214	0	0	0.350617	0.350617
k__Bacteria;p__SR1;c__;o__;f__	0.0037529	0.00145234	0.000770956	0.256773	0.138479
k__Bacteria;p__Spirochaetes;c__GN05;o__SBYZ_6080;f__	0.000515624	0	0	0.188555	0.188555
k__Bacteria;p__Spirochaetes;c__Leptospirae;o__Leptospirales;f__Leptospiraceae	0.00101294	0	0	0.203104	0.203104
k__Bacteria;p__Spirochaetes;c__Leptospirae;o__Leptospirales;f__Sediment-4	0	0.000739055	0	0.350617	#DIV/0!
k__Bacteria;p__Spirochaetes;c__MVP-15;o__PL-11B10;f__	0.000348607	0.00804359	0.00351197	0.342925	0.353549
k__Bacteria;p__Spirochaetes;c__Spirochaetes;o__Spirochaetales;f__Spirochaetaceae	0.0032879	0.149627	0.0430224	0.156295	0.174599
k__Bacteria;p__Synergistetes;c__Synergistia;o__Synergistales;f__Dethiosulfovibrionaceae	0.00101156	0.0216589	0.00848052	0.145772	0.204939
k__Bacteria;p__Synergistetes;c__Synergistia;o__Synergistales;f__Synergistaceae	0.000656599	0.0440713	0.012947	0.264887	0.190358
k__Bacteria;p__TM6;c__SJA-4;o__;f__	0.0177893	0.00144138	0	0.0289808	0.0204186
k__Bacteria;p__TM6;c__SJA-4;o__S1198;f__	0.00065218	0.000739055	0	0.931034	0.350617
k__Bacteria;p__TM7;c__;o__;f__	0.000675541	0	0	0.170666	0.170666
k__Bacteria;p__TM7;c__SC3;o__;f__	0.00395472	0.000332801	0	0.0569096	0.0409208
k__Bacteria;p__TM7;c__TM7-1;o__;f__	0.0319688	0.00592782	0	0.00921585	0.00323573
k__Bacteria;p__TM7;c__TM7-3;Other;Other	0	0.000665602	0	0.350617	#DIV/0!
k__Bacteria;p__TM7;c__TM7-3;o__;f__	0.00538882	0.0103928	0.00179087	0.51002	0.0946676
k__Bacteria;p__TM7;c__TM7-3;o__CW040;f__F16	0.139904	0.0678962	0.076052	0.353596	0.403512
k__Bacteria;p__TM7;c__TM7-3;o__EW055;f__	0.010808	0.011661	0.00124943	0.93741	0.00869795
k__Bacteria;p__TM7;c__TM7-3;o__I025;f__	0.00149705	0	0.000217471	0.0633486	0.108662
k__Bacteria;p__Tenericutes;c__Mollicutes;o__Anaeroplasmatales;f__Anaeroplasmataceae	0.0634935	0.0275772	0.0343782	0.185134	0.286297
k__Bacteria;p__Tenericutes;c__Mollicutes;o__Mycoplasmatales;f__Mycoplasmataceae	0.000187325	0.00434092	0.343011	0.282849	0.243631
k__Bacteria;p__Tenericutes;c__Mollicutes;o__RF39;f__	0.49418	0.211061	0.0894605	0.315482	0.163585
k__Bacteria;p__Tenericutes;c__Mollicutes;o__RsaHF231;f__	0	0	0.000551879	#DIV/0!	0.171197
k__Bacteria;p__Thermi;c__Deinococci;o__Deinococcales;f__Deinococcaceae	0.00752707	0.00148912	0.000746878	0.00657931	0.00274253
k__Bacteria;p__Thermi;c__Deinococci;o__Deinococcales;f__Trueperaceae	0	0.00203332	0.00228863	0.0561156	0.0489744
k__Bacteria;p__Verrucomicrobia;c__Methylacidiphilae;o__S-BQ2-57;f__	0.000318455	0.000665602	0	0.648063	0.350617
k__Bacteria;p__Verrucomicrobia;c__Opitutae;o__Opitutales;f__Opitutaceae	0.0497373	0.0282056	0	0.443498	0.0415833
k__Bacteria;p__Verrucomicrobia;c__Pedosphaerae;o__Pedosphaerales;f__	0.0131897	0.00532255	0	0.12745	0.00460901
k__Bacteria;p__Verrucomicrobia;c__Pedosphaerae;o__Pedosphaerales;f__Ellin515	0.00283879	0.00580452	0	0.530935	0.0503885
k__Bacteria;p__Verrucomicrobia;c__Pedosphaerae;o__Pedosphaerales;f__Ellin517	0.00709515	0.001517	0	0.0707549	0.0281481
k__Bacteria;p__Verrucomicrobia;c__Pedosphaerae;o__Pedosphaerales;f__OPB35	0.00105338	0	0	0.080099	0.080099
k__Bacteria;p__Verrucomicrobia;c__Pedosphaerae;o__Pedosphaerales;f__Pedosphaeraceae	0.00426568	0.00325229	0	0.757595	0.0618532
k__Bacteria;p__Verrucomicrobia;c__Pedosphaerae;o__Pedosphaerales;f__auto67_4W	0.000607412	0	0	0.171816	0.171816
k__Bacteria;p__Verrucomicrobia;c__Spartobacteria;o__Chthoniobacterales;f__Chthoniobacteraceae	0.178136	0.0670907	0	0.111525	0.00776912
k__Bacteria;p__Verrucomicrobia;c__Verruco-5;o__LD1-PB3;f__	0.000328299	0.000998403	0	0.540539	0.350617
k__Bacteria;p__Verrucomicrobia;c__Verruco-5;o__WCHB1-41;f__RFP12	0.00100384	0.000369527	0	0.439227	0.19329
k__Bacteria;p__Verrucomicrobia;c__Verrucomicrobiae;o__Verrucomicrobiales;f__Verrucomicrobiaceae	0.0965416	4.47488	0.114494	0.145358	0.790103
k__Bacteria;p__WPS-2;c__;o__;f__	0.00292455	0	0	0.0538237	0.0538237
k__Bacteria;p__WS3;c__PRR-12;o__GN03;f__	0	0.00110858	0	0.350617	#DIV/0!
k__Bacteria;p__WS3;c__PRR-12;o__Sediment-1;f__	0.000659785	0	0	0.170476	0.170476
k__Bacteria;p__WS3;c__PRR-12;o__Sediment-1;f__PRR-10	0.00063691	0	0	0.350617	0.350617
k__Bacteria;p__WS6;c__SC72;o__;f__	0.000609622	0	0	0.171941	0.171941
k__Bacteria;p__WS6;c__SC72;o__A-2AF;f__	0	0	0.00106925	#DIV/0!	0.19569
k__Bacteria;p__WS6;c__SC72;o__WCHB1-15;f__	0	0.00105675	0.0021207	0.0929466	0.0245281
k__Bacteria;p__WWE1;c__Cloacamonae;o__Cloacamonales;f__Cloacamonaceae	0.000347242	0.00116178	0.00029088	0.371975	0.902802
k__Bacteria;p__WWE1;c__Cloacamonae;o__Cloacamonales;f__SHA-116	0.000318455	0.000369527	0	0.918134	0.350617

## Sheet: genus
Taxon	NC	Fol1	Fol113	P value
				Fol1_vs_NC	Fol113_vs_NC
Unassigned;Other;Other;Other;Other;Other	1.28645	1.0696	1.02914	0.0830109	0.236039
k__Bacteria;Other;Other;Other;Other;Other	0.00333803	0.00633488	0.00855207	0.395835	0.0501745
k__Bacteria;p__Acidobacteria;c__Acidobacteria-5;o__;f__;g__	0.00473656	0.000665602	0	0.0078625	0.00325141
k__Bacteria;p__Acidobacteria;c__Acidobacteria-6;o__CCU21;f__;g__	0.00322188	0.00103513	0	0.273715	0.106355
k__Bacteria;p__Acidobacteria;c__Acidobacteria-6;o__iii1-15;f__;g__	0.0758358	0.0256923	0.000739468	0.0985733	0.0129271
k__Bacteria;p__Acidobacteria;c__Acidobacteria-6;o__iii1-15;f__RB40;g__	0.00825071	0.00550845	0	0.544412	0.00536115
k__Bacteria;p__Acidobacteria;c__Acidobacteria-6;o__iii1-15;f__mb2424;g__	0.0130116	0.0042507	0	0.179549	0.046277
k__Bacteria;p__Acidobacteria;c__Acidobacteriia;o__Acidobacteriales;f__Acidobacteriaceae;g__Edaphobacter	0.00100703	0.000702328	0	0.658023	0.0797192
k__Bacteria;p__Acidobacteria;c__Acidobacteriia;o__Acidobacteriales;f__Koribacteraceae;g__	0.00386319	0.000665602	0	0.0646255	0.0273288
k__Bacteria;p__Acidobacteria;c__Acidobacteriia;o__Acidobacteriales;f__Koribacteraceae;g__Candidatus Koribacter	0.00477801	0.00306866	0	0.545462	0.0124872
k__Bacteria;p__Acidobacteria;c__Chloracidobacteria;o__11-24;f__;g__	0.00084711	0	0	0.0905052	0.0905052
k__Bacteria;p__Acidobacteria;c__Chloracidobacteria;o__RB41;f__;g__	0.0890855	0.0134544	0	0.0193221	0.00899762
k__Bacteria;p__Acidobacteria;c__Chloracidobacteria;o__RB41;f__Ellin6075;g__	0.00723505	0.00107186	0.000260998	0.00713025	0.00379633
k__Bacteria;p__Acidobacteria;c__DA052;o__Ellin6513;f__;g__	0.000518811	0.000665602	0	0.849511	0.189135
k__Bacteria;p__Acidobacteria;c__Holophagae;o__Holophagales;f__Holophagaceae;g__	0.00100703	0.000332801	0	0.277728	0.0797192
k__Bacteria;p__Acidobacteria;c__PAUC37f;o__;f__;g__	0.00395674	0	0	0.0632745	0.0632745
k__Bacteria;p__Acidobacteria;c__S035;o__;f__;g__	0.00599827	0.000369527	0	0.0335217	0.0259385
k__Bacteria;p__Acidobacteria;c__Solibacteres;o__Solibacterales;f__;g__	0.0139461	0.00881948	0.000260998	0.44554	0.00138996
k__Bacteria;p__Acidobacteria;c__Solibacteres;o__Solibacterales;f__Bryobacteraceae;g__	0.000656599	0.000332801	0	0.669055	0.350617
k__Bacteria;p__Acidobacteria;c__Solibacteres;o__Solibacterales;f__PAUC26f;g__	0.00310202	0.00173746	0	0.470236	0.0664231
k__Bacteria;p__Acidobacteria;c__Solibacteres;o__Solibacterales;f__Solibacteraceae;g__	0.00823538	0.00170073	0	0.010498	0.0021285
k__Bacteria;p__Acidobacteria;c__Solibacteres;o__Solibacterales;f__Solibacteraceae;g__Candidatus Solibacter	0.00593594	0.0042507	0	0.626734	0.0123867
k__Bacteria;p__Acidobacteria;c__Sva0725;o__Sva0725;f__;g__	0.00483044	0.00103513	0	0.0465867	0.0151524
k__Bacteria;p__Acidobacteria;c__iii1-8;o__32-20;f__;g__	0.00936839	0.00380772	0	0.172435	0.0140478
k__Bacteria;p__Acidobacteria;c__iii1-8;o__DS-18;f__;g__	0.00509969	0.00136793	0	0.134827	0.0426321
k__Bacteria;p__Acidobacteria;c__iii1-8;o__SJA-36;f__;g__	0.00417997	0.003004	0.000478469	0.610957	0.00828807
k__Bacteria;p__Actinobacteria;Other;Other;Other;Other	0.000328299	0.000369527	0	0.934725	0.350617
k__Bacteria;p__Actinobacteria;c__Acidimicrobiia;o__Acidimicrobiales;f__;g__	0.0260901	0.0249594	0.00779602	0.917781	0.00782828
k__Bacteria;p__Actinobacteria;c__Acidimicrobiia;o__Acidimicrobiales;f__AKIW874;g__	0.0104304	0.00513892	0	0.291973	0.0109415
k__Bacteria;p__Actinobacteria;c__Acidimicrobiia;o__Acidimicrobiales;f__C111;g__	0.00883819	0.00309726	0	0.125285	0.0249829
k__Bacteria;p__Actinobacteria;c__Acidimicrobiia;o__Acidimicrobiales;f__EB1017;g__	0.0164604	0.00731964	0.000260998	0.126333	0.00325777
k__Bacteria;p__Actinobacteria;c__Acidimicrobiia;o__Acidimicrobiales;f__Iamiaceae;g__Iamia	0.000667062	0.000445141	0.000316048	0.72741	0.526875
k__Bacteria;p__Actinobacteria;c__Acidimicrobiia;o__Acidimicrobiales;f__Microthrixaceae;g__	0.0026483	0.00499201	0	0.656959	0.0187482
k__Bacteria;p__Actinobacteria;c__Actinobacteria;o__Actinomycetales;Other;Other	0.0258863	0.0129849	0.00428107	0.201061	0.032162
k__Bacteria;p__Actinobacteria;c__Actinobacteria;o__Actinomycetales;f__;g__	0.0120421	0.00269908	0.000746878	0.00630776	0.00154618
k__Bacteria;p__Actinobacteria;c__Actinobacteria;o__Actinomycetales;f__Actinomycetaceae;g__	0.000676906	0	0	0.170694	0.170694
k__Bacteria;p__Actinobacteria;c__Actinobacteria;o__Actinomycetales;f__Actinomycetaceae;g__Actinomyces	0	0	0.000883112	#DIV/0!	0.178614
k__Bacteria;p__Actinobacteria;c__Actinobacteria;o__Actinomycetales;f__Actinomycetaceae;g__N09	0.000694483	0	0	0.350617	0.350617
k__Bacteria;p__Actinobacteria;c__Actinobacteria;o__Actinomycetales;f__Actinomycetaceae;g__Trueperella	0.000646755	0	0	0.170528	0.170528
k__Bacteria;p__Actinobacteria;c__Actinobacteria;o__Actinomycetales;f__Actinosynnemataceae;g__Actinokineospora	0.000318455	0.000369527	0	0.918134	0.350617
k__Bacteria;p__Actinobacteria;c__Actinobacteria;o__Actinomycetales;f__Actinosynnemataceae;g__Lentzea	0.00119572	0.00022257	0.000217471	0.0922816	0.0900369
k__Bacteria;p__Actinobacteria;c__Actinobacteria;o__Actinomycetales;f__Beutenbergiaceae;g__Salana	0.00208127	0	0.000248959	0.0249647	0.0432196
k__Bacteria;p__Actinobacteria;c__Actinobacteria;o__Actinomycetales;f__Bogoriellaceae;g__Georgenia	0.0013426	0.00125804	0.000260998	0.907721	0.0863163
k__Bacteria;p__Actinobacteria;c__Actinobacteria;o__Actinomycetales;f__Brevibacteriaceae;g__Brevibacterium	0.00187262	0.00123861	0.000260998	0.55689	0.104224
k__Bacteria;p__Actinobacteria;c__Actinobacteria;o__Actinomycetales;f__Cellulomonadaceae;g__Actinotalea	0.00585371	0.00279853	0.000260998	0.130833	0.00988688
k__Bacteria;p__Actinobacteria;c__Actinobacteria;o__Actinomycetales;f__Cellulomonadaceae;g__Cellulomonas	0.00282895	0.00125804	0.00137146	0.359565	0.431368
k__Bacteria;p__Actinobacteria;c__Actinobacteria;o__Actinomycetales;f__Corynebacteriaceae;g__Corynebacterium	0.0116763	0.00327214	0.00100788	0.0419891	0.0105785
k__Bacteria;p__Actinobacteria;c__Actinobacteria;o__Actinomycetales;f__Cryptosporangiaceae;g__	0.00102415	0	0	0.079744	0.079744
k__Bacteria;p__Actinobacteria;c__Actinobacteria;o__Actinomycetales;f__Dermabacteraceae;g__Brachybacterium	0.00482534	0.00114747	0.00300453	0.0362606	0.355264
k__Bacteria;p__Actinobacteria;c__Actinobacteria;o__Actinomycetales;f__Dietziaceae;g__Dietzia	0.00611732	0.00315307	0.000260998	0.319616	0.0457775
k__Bacteria;p__Actinobacteria;c__Actinobacteria;o__Actinomycetales;f__Frankiaceae;g__	0.00276136	0.000998403	0	0.186991	0.00945121
k__Bacteria;p__Actinobacteria;c__Actinobacteria;o__Actinomycetales;f__Geodermatophilaceae;Other	0.00485083	0.00124957	0	0.0345214	0.00601942
k__Bacteria;p__Actinobacteria;c__Actinobacteria;o__Actinomycetales;f__Geodermatophilaceae;g__	0.00614318	0.00197983	0.000976388	0.0421515	0.0105415
k__Bacteria;p__Actinobacteria;c__Actinobacteria;o__Actinomycetales;f__Geodermatophilaceae;g__Geodermatophilus	0.00252848	0.000332801	0.00093286	0.0213007	0.116826
k__Bacteria;p__Actinobacteria;c__Actinobacteria;o__Actinomycetales;f__Geodermatophilaceae;g__Modestobacter	0.00216941	0.000555371	0.000260998	0.139263	0.0818586
k__Bacteria;p__Actinobacteria;c__Actinobacteria;o__Actinomycetales;f__Gordoniaceae;g__Gordonia	0.000656599	0	0.000248959	0.350617	0.575861
k__Bacteria;p__Actinobacteria;c__Actinobacteria;o__Actinomycetales;f__Intrasporangiaceae;Other	0.0119097	0.00207905	0.00046643	0.0552259	0.0294815
k__Bacteria;p__Actinobacteria;c__Actinobacteria;o__Actinomycetales;f__Intrasporangiaceae;g__	0.0204213	0.00694597	0.00196481	0.0463455	0.00809988
k__Bacteria;p__Actinobacteria;c__Actinobacteria;o__Actinomycetales;f__Intrasporangiaceae;g__Arsenicicoccus	0.000676906	0.000600943	0.000260998	0.900213	0.435535
k__Bacteria;p__Actinobacteria;c__Actinobacteria;o__Actinomycetales;f__Intrasporangiaceae;g__Phycicoccus	0.00102733	0.000332801	0	0.27069	0.0797012
k__Bacteria;p__Actinobacteria;c__Actinobacteria;o__Actinomycetales;f__Kineosporiaceae;g__	0.000721891	0.000713283	0	0.99005	0.170828
k__Bacteria;p__Actinobacteria;c__Actinobacteria;o__Actinomycetales;f__Kineosporiaceae;g__Kineococcus	0.00172573	0.000758855	0	0.371337	0.0914363
k__Bacteria;p__Actinobacteria;c__Actinobacteria;o__Actinomycetales;f__Microbacteriaceae;Other	0.00290413	0.00113685	0.000615066	0.0767921	0.0193817
k__Bacteria;p__Actinobacteria;c__Actinobacteria;o__Actinomycetales;f__Microbacteriaceae;g__	0.00365129	0.000755527	0.00146734	0.0275287	0.110165
k__Bacteria;p__Actinobacteria;c__Actinobacteria;o__Actinomycetales;f__Microbacteriaceae;g__Agromyces	0.000667062	0	0	0.170977	0.170977
k__Bacteria;p__Actinobacteria;c__Actinobacteria;o__Actinomycetales;f__Microbacteriaceae;g__Leucobacter	0.00289015	0.00331601	0.00786935	0.844753	0.0950163
k__Bacteria;p__Actinobacteria;c__Actinobacteria;o__Actinomycetales;f__Microbacteriaceae;g__Microbacterium	0.00234772	0.000600943	0.00134068	0.172494	0.457234
k__Bacteria;p__Actinobacteria;c__Actinobacteria;o__Actinomycetales;f__Microbacteriaceae;g__Mycetocola	0.0121959	0.00524842	0.00484171	0.0796478	0.130333
k__Bacteria;p__Actinobacteria;c__Actinobacteria;o__Actinomycetales;f__Microbacteriaceae;g__Rathayibacter	0.000513415	0	0	0.188154	0.188154
k__Bacteria;p__Actinobacteria;c__Actinobacteria;o__Actinomycetales;f__Microbacteriaceae;g__Salinibacterium	0.00569295	0.00567516	0.00526163	0.995576	0.863523
k__Bacteria;p__Actinobacteria;c__Actinobacteria;o__Actinomycetales;f__Micrococcaceae;Other	0.000515624	0	0	0.188555	0.188555
k__Bacteria;p__Actinobacteria;c__Actinobacteria;o__Actinomycetales;f__Micrococcaceae;g__	0.00623977	0.00226495	0	0.133146	0.00425767
k__Bacteria;p__Actinobacteria;c__Actinobacteria;o__Actinomycetales;f__Micrococcaceae;g__Arthrobacter	0.028331	0.0147204	0.00741306	0.0400314	0.000901023
k__Bacteria;p__Actinobacteria;c__Actinobacteria;o__Actinomycetales;f__Micrococcaceae;g__Kocuria	0.00318674	0.00179398	0.000260998	0.464418	0.123475
k__Bacteria;p__Actinobacteria;c__Actinobacteria;o__Actinomycetales;f__Micrococcaceae;g__Microbispora	0.034334	0.00838801	0.00535455	0.00456289	0.00220173
k__Bacteria;p__Actinobacteria;c__Actinobacteria;o__Actinomycetales;f__Micrococcaceae;g__Micrococcus	0.00555576	0.00213526	0.00046643	0.215722	0.0585452
k__Bacteria;p__Actinobacteria;c__Actinobacteria;o__Actinomycetales;f__Micrococcaceae;g__Nesterenkonia	0.000993152	0	0	0.07989	0.07989
k__Bacteria;p__Actinobacteria;c__Actinobacteria;o__Actinomycetales;f__Micromonosporaceae;Other	0.0208349	0.00614612	0.000217471	0.0300174	0.00285844
k__Bacteria;p__Actinobacteria;c__Actinobacteria;o__Actinomycetales;f__Micromonosporaceae;g__	0.0474392	0.0147249	0.00130758	0.0336186	0.004436
k__Bacteria;p__Actinobacteria;c__Actinobacteria;o__Actinomycetales;f__Micromonosporaceae;g__Catellatospora	0.00134397	0.000702328	0	0.472898	0.10919
k__Bacteria;p__Actinobacteria;c__Actinobacteria;o__Actinomycetales;f__Micromonosporaceae;g__Dactylosporangium	0.00562234	0.000961625	0.000260998	0.105966	0.0659854
k__Bacteria;p__Actinobacteria;c__Actinobacteria;o__Actinomycetales;f__Micromonosporaceae;g__Micromonospora	0.00155735	0.000369527	0	0.305877	0.173607
k__Bacteria;p__Actinobacteria;c__Actinobacteria;o__Actinomycetales;f__Micromonosporaceae;g__Pilimelia	0.0059515	0.00384444	0	0.548712	0.0375544
k__Bacteria;p__Actinobacteria;c__Actinobacteria;o__Actinomycetales;f__Micromonosporaceae;g__Virgisporangium	0.00214728	0.000665602	0	0.415193	0.222827
k__Bacteria;p__Actinobacteria;c__Actinobacteria;o__Actinomycetales;f__Mycobacteriaceae;g__Mycobacterium	0.0307046	0.0102586	0.000976388	0.101525	0.0194763
k__Bacteria;p__Actinobacteria;c__Actinobacteria;o__Actinomycetales;f__Nocardiaceae;g__Nocardia	0.000656599	0.000332801	0	0.669055	0.350617
k__Bacteria;p__Actinobacteria;c__Actinobacteria;o__Actinomycetales;f__Nocardiaceae;g__Rhodococcus	0.00156327	0.00152804	0.00283487	0.970916	0.583487
k__Bacteria;p__Actinobacteria;c__Actinobacteria;o__Actinomycetales;f__Nocardioidaceae;g__	0.038488	0.0108974	0.00396513	0.0162226	0.00485716
k__Bacteria;p__Actinobacteria;c__Actinobacteria;o__Actinomycetales;f__Nocardioidaceae;g__Aeromicrobium	0.00228251	0.00288311	0	0.787896	0.117824
k__Bacteria;p__Actinobacteria;c__Actinobacteria;o__Actinomycetales;f__Nocardioidaceae;g__Friedmanniella	0.000860656	0.000490713	0.000260998	0.509992	0.265094
k__Bacteria;p__Actinobacteria;c__Actinobacteria;o__Actinomycetales;f__Nocardioidaceae;g__Kribbella	0.0123632	0.00517565	0	0.251951	0.0371306
k__Bacteria;p__Actinobacteria;c__Actinobacteria;o__Actinomycetales;f__Nocardioidaceae;g__Nocardioides	0.00119435	0.000332801	0.000217471	0.160459	0.0900845
k__Bacteria;p__Actinobacteria;c__Actinobacteria;o__Actinomycetales;f__Nocardioidaceae;g__Propionicimonas	0.00356554	0.00162723	0.000497919	0.270475	0.0722789
k__Bacteria;p__Actinobacteria;c__Actinobacteria;o__Actinomycetales;f__Nocardiopsaceae;g__Prauseria	0.000328299	0.000592098	0	0.620139	0.350617
k__Bacteria;p__Actinobacteria;c__Actinobacteria;o__Actinomycetales;f__Promicromonosporaceae;Other	0.00248666	0.00289992	0.000788799	0.803052	0.257362
k__Bacteria;p__Actinobacteria;c__Actinobacteria;o__Actinomycetales;f__Promicromonosporaceae;g__Promicromonospora	0	0.00082238	0	0.170666	#DIV/0!
k__Bacteria;p__Actinobacteria;c__Actinobacteria;o__Actinomycetales;f__Promicromonosporaceae;g__Xylanimicrobium	0	0	0.00052976	#DIV/0!	0.178334
k__Bacteria;p__Actinobacteria;c__Actinobacteria;o__Actinomycetales;f__Propionibacteriaceae;g__	0.013171	0.0125405	0.000727429	0.945676	0.0186079
k__Bacteria;p__Actinobacteria;c__Actinobacteria;o__Actinomycetales;f__Propionibacteriaceae;g__Luteococcus	0.00147164	0.000332801	0	0.0638601	0.014013
k__Bacteria;p__Actinobacteria;c__Actinobacteria;o__Actinomycetales;f__Propionibacteriaceae;g__Propionibacterium	0.0013426	0.00022257	0.000509958	0.0723269	0.19581
k__Bacteria;p__Actinobacteria;c__Actinobacteria;o__Actinomycetales;f__Propionibacteriaceae;g__Tessaracoccus	0.00167717	0	0.000260998	0.096428	0.157973
k__Bacteria;p__Actinobacteria;c__Actinobacteria;o__Actinomycetales;f__Pseudonocardiaceae;Other	0.000328299	0.00022257	0	0.794215	0.350617
k__Bacteria;p__Actinobacteria;c__Actinobacteria;o__Actinomycetales;f__Pseudonocardiaceae;g__	0.00789115	0.00136793	0.000622114	0.150444	0.110457
k__Bacteria;p__Actinobacteria;c__Actinobacteria;o__Actinomycetales;f__Pseudonocardiaceae;g__Actinomycetospora	0.001772	0.000970471	0.000434941	0.468952	0.230907
k__Bacteria;p__Actinobacteria;c__Actinobacteria;o__Actinomycetales;f__Pseudonocardiaceae;g__Amycolatopsis	0.000665697	0.000332801	0	0.554484	0.170934
k__Bacteria;p__Actinobacteria;c__Actinobacteria;o__Actinomycetales;f__Pseudonocardiaceae;g__Pseudonocardia	0.0222989	0.00900738	0.000652412	0.0763819	0.00432439
k__Bacteria;p__Actinobacteria;c__Actinobacteria;o__Actinomycetales;f__Pseudonocardiaceae;g__Saccharopolyspora	0.000678727	0	0	0.170604	0.170604
k__Bacteria;p__Actinobacteria;c__Actinobacteria;o__Actinomycetales;f__Pseudonocardiaceae;g__Thermobispora	0	0.000806538	0	0.171958	#DIV/0!
k__Bacteria;p__Actinobacteria;c__Actinobacteria;o__Actinomycetales;f__Sanguibacteraceae;g__Sanguibacter	0	0.000536285	0	0.350617	#DIV/0!
k__Bacteria;p__Actinobacteria;c__Actinobacteria;o__Actinomycetales;f__Sporichthyaceae;g__	0.00258949	0.00256519	0.00134835	0.989543	0.385243
k__Bacteria;p__Actinobacteria;c__Actinobacteria;o__Actinomycetales;f__Sporichthyaceae;g__Sporichthya	0.00169831	0.00022257	0	0.0790981	0.0466548
k__Bacteria;p__Actinobacteria;c__Actinobacteria;o__Actinomycetales;f__Streptomycetaceae;Other	0.014419	0.00376434	0.000683901	0.0150896	0.00336663
k__Bacteria;p__Actinobacteria;c__Actinobacteria;o__Actinomycetales;f__Streptomycetaceae;g__	0.000629929	0	0	0.17329	0.17329
k__Bacteria;p__Actinobacteria;c__Actinobacteria;o__Actinomycetales;f__Streptomycetaceae;g__Streptomyces	0.0127879	0.00624988	0.00113293	0.230777	0.0048639
k__Bacteria;p__Actinobacteria;c__Actinobacteria;o__Actinomycetales;f__Streptosporangiaceae;Other	0.0119506	0.00247651	0	0.039334	0.0131851
k__Bacteria;p__Actinobacteria;c__Actinobacteria;o__Actinomycetales;f__Streptosporangiaceae;g__Nonomuraea	0.000646755	0	0	0.170528	0.170528
k__Bacteria;p__Actinobacteria;c__Actinobacteria;o__Actinomycetales;f__Streptosporangiaceae;g__Sphaerisporangium	0.000888735	0.000369527	0	0.480438	0.187634
k__Bacteria;p__Actinobacteria;c__Actinobacteria;o__Actinomycetales;f__Streptosporangiaceae;g__Streptosporangium	0.00107186	0	0	0.192264	0.192264
k__Bacteria;p__Actinobacteria;c__Actinobacteria;o__Actinomycetales;f__Thermomonosporaceae;Other	0.00648784	0.00314211	0	0.33758	0.0445633
k__Bacteria;p__Actinobacteria;c__Actinobacteria;o__Actinomycetales;f__Thermomonosporaceae;g__	0.00101158	0.000332801	0	0.403637	0.193663
k__Bacteria;p__Actinobacteria;c__Actinobacteria;o__Actinomycetales;f__Thermomonosporaceae;g__Actinomadura	0.000328299	0.00415527	0.00329917	0.244542	0.0853926
k__Bacteria;p__Actinobacteria;c__Actinobacteria;o__Bifidobacteriales;f__Bifidobacteriaceae;g__Bifidobacterium	0.0480993	0.25284	0.0862291	0.161364	0.366309
k__Bacteria;p__Actinobacteria;c__Actinobacteria;o__Micrococcales;f__;g__	0.106045	0.0446919	0.000260998	0.118048	0.00194148
k__Bacteria;p__Actinobacteria;c__Coriobacteriia;o__Coriobacteriales;f__Coriobacteriaceae;g__	0.00916199	0.00959867	0.0213157	0.893908	0.322393
k__Bacteria;p__Actinobacteria;c__Coriobacteriia;o__Coriobacteriales;f__Coriobacteriaceae;g__Adlercreutzia	0.0551504	0.0836634	0.135845	0.280666	0.155108
k__Bacteria;p__Actinobacteria;c__Coriobacteriia;o__Coriobacteriales;f__Coriobacteriaceae;g__Collinsella	0.000680093	0	0	0.170628	0.170628
k__Bacteria;p__Actinobacteria;c__MB-A2-108;o__0319-7L14;f__;g__	0.0680943	0.0312375	0.000260998	0.170602	0.00288871
k__Bacteria;p__Actinobacteria;c__Nitriliruptoria;o__Euzebyales;f__Euzebyaceae;g__Euzebya	0.000612808	0.000739055	0	0.883541	0.172129
k__Bacteria;p__Actinobacteria;c__Rubrobacteria;o__Rubrobacterales;f__Rubrobacteraceae;g__	0.0163954	0.00321557	0	0.00853464	0.00231025
k__Bacteria;p__Actinobacteria;c__Rubrobacteria;o__Rubrobacterales;f__Rubrobacteraceae;g__Rubrobacter	0.0727236	0.021623	0.000497919	0.0403464	0.00398544
k__Bacteria;p__Actinobacteria;c__Thermoleophilia;o__;f__;g__	0.00125196	0	0	0.110104	0.110104
k__Bacteria;p__Actinobacteria;c__Thermoleophilia;o__Gaiellales;f__;g__	0.00101158	0.000332801	0	0.403637	0.193663
k__Bacteria;p__Actinobacteria;c__Thermoleophilia;o__Gaiellales;f__AK1AB1_02E;g__	0.000609622	0	0	0.171941	0.171941
k__Bacteria;p__Actinobacteria;c__Thermoleophilia;o__Gaiellales;f__Gaiellaceae;g__	0.19449	0.0880915	0.000248959	0.142946	0.00102139
k__Bacteria;p__Actinobacteria;c__Thermoleophilia;o__Solirubrobacterales;f__;g__	0.159782	0.0584166	0.000746878	0.0653362	0.00222285
k__Bacteria;p__Actinobacteria;c__Thermoleophilia;o__Solirubrobacterales;f__Conexibacteraceae;g__	0.00446494	0.00166395	0.000509958	0.174689	0.044296
k__Bacteria;p__Actinobacteria;c__Thermoleophilia;o__Solirubrobacterales;f__Patulibacteraceae;g__	0.014694	0.00772561	0	0.340762	0.0203992
k__Bacteria;p__Actinobacteria;c__Thermoleophilia;o__Solirubrobacterales;f__Patulibacteraceae;g__Patulibacter	0.000347242	0	0.000248959	0.350617	0.821738
k__Bacteria;p__Actinobacteria;c__Thermoleophilia;o__Solirubrobacterales;f__Solirubrobacteraceae;g__	0.0198343	0.00998171	0	0.218893	0.00192917
k__Bacteria;p__Armatimonadetes;c__0319-6E2;o__;f__;g__	0.00467179	0.00280931	0	0.516379	0.0617781
k__Bacteria;p__Armatimonadetes;c__Fimbriimonadia;o__Fimbriimonadales;f__;g__	0.0108189	0.00214371	0	0.126729	0.0622023
k__Bacteria;p__Armatimonadetes;c__Fimbriimonadia;o__Fimbriimonadales;f__Fimbriimonadaceae;g__Fimbriimonas	0.00924205	0.00103513	0	0.0309862	0.018814
k__Bacteria;p__BRC1;c__NPL-UPA2;o__;f__;g__	0.000318455	0.000702328	0	0.505592	0.350617
k__Bacteria;p__BRC1;c__PRR-11;o__;f__;g__	0.000667062	0.000645296	0.000651995	0.972779	0.98075
k__Bacteria;p__Bacteroidetes;c__Bacteroidia;o__Bacteroidales;Other;Other	0.0897971	0.489543	0.0989735	0.00714225	0.753457
k__Bacteria;p__Bacteroidetes;c__Bacteroidia;o__Bacteroidales;f__;g__	0.250171	0.366375	0.550937	0.363684	0.137959
k__Bacteria;p__Bacteroidetes;c__Bacteroidia;o__Bacteroidales;f__BA008;g__	0.00870669	0.0233299	0.0013826	0.289677	0.00620169
k__Bacteria;p__Bacteroidetes;c__Bacteroidia;o__Bacteroidales;f__Bacteroidaceae;g__	0	0.00603616	0.00149722	0.215402	0.177219
k__Bacteria;p__Bacteroidetes;c__Bacteroidia;o__Bacteroidales;f__Bacteroidaceae;g__Bacteroides	6.74048	6.43151	11.1226	0.932536	0.308631
k__Bacteria;p__Bacteroidetes;c__Bacteroidia;o__Bacteroidales;f__Barnesiellaceae;g__	0	0.000927384	0.00046643	0.0876645	0.1716
k__Bacteria;p__Bacteroidetes;c__Bacteroidia;o__Bacteroidales;f__Marinilabiaceae;g__	0.000697214	0.0067719	0.00477411	0.213648	0.114552
k__Bacteria;p__Bacteroidetes;c__Bacteroidia;o__Bacteroidales;f__Odoribacteraceae;g__Odoribacter	0.258565	0.439141	0.137657	0.182539	0.23044
k__Bacteria;p__Bacteroidetes;c__Bacteroidia;o__Bacteroidales;f__Paraprevotellaceae;g__CF231	0.000646755	0	0	0.170528	0.170528
k__Bacteria;p__Bacteroidetes;c__Bacteroidia;o__Bacteroidales;f__Paraprevotellaceae;g__Paraprevotella	0.00421152	0.180948	0.419025	0.0320966	0.206604
k__Bacteria;p__Bacteroidetes;c__Bacteroidia;o__Bacteroidales;f__Paraprevotellaceae;g__Prevotella	0.129151	0.194167	0.195809	0.438717	0.498321
k__Bacteria;p__Bacteroidetes;c__Bacteroidia;o__Bacteroidales;f__Paraprevotellaceae;g__YRC22	0.000468647	0	0	0.180318	0.180318
k__Bacteria;p__Bacteroidetes;c__Bacteroidia;o__Bacteroidales;f__Porphyromonadaceae;g__	0.0237809	0.0668231	0.0561619	0.175609	0.140569
k__Bacteria;p__Bacteroidetes;c__Bacteroidia;o__Bacteroidales;f__Porphyromonadaceae;g__Paludibacter	0.0722545	0.0446479	0.0119145	0.349115	0.0180939
k__Bacteria;p__Bacteroidetes;c__Bacteroidia;o__Bacteroidales;f__Porphyromonadaceae;g__Parabacteroides	0.00936868	0.052796	0.425372	0.00970301	0.159945
k__Bacteria;p__Bacteroidetes;c__Bacteroidia;o__Bacteroidales;f__Porphyromonadaceae;g__Porphyromonas	0.0187629	0.0042705	0.00256183	0.00337819	0.00134684
k__Bacteria;p__Bacteroidetes;c__Bacteroidia;o__Bacteroidales;f__Prevotellaceae;g__	0.661432	0.972109	0.765403	0.533974	0.85202
k__Bacteria;p__Bacteroidetes;c__Bacteroidia;o__Bacteroidales;f__Prevotellaceae;g__Prevotella	0.354078	0.586823	0.219209	0.417817	0.456008
k__Bacteria;p__Bacteroidetes;c__Bacteroidia;o__Bacteroidales;f__RF16;g__	0.000662972	0	0	0.350617	0.350617
k__Bacteria;p__Bacteroidetes;c__Bacteroidia;o__Bacteroidales;f__Rikenellaceae;Other	0.000318455	0.000268143	0	0.905574	0.350617
k__Bacteria;p__Bacteroidetes;c__Bacteroidia;o__Bacteroidales;f__Rikenellaceae;g__	0.456224	0.40753	0.392436	0.766897	0.664521
k__Bacteria;p__Bacteroidetes;c__Bacteroidia;o__Bacteroidales;f__Rikenellaceae;g__AF12	0.0493094	0.0452574	0.0199722	0.872661	0.16216
k__Bacteria;p__Bacteroidetes;c__Bacteroidia;o__Bacteroidales;f__Rikenellaceae;g__Blvii28	0.00813703	0.031818	0.0202857	0.209837	0.270521
k__Bacteria;p__Bacteroidetes;c__Bacteroidia;o__Bacteroidales;f__Rikenellaceae;g__Rikenella	1.64183	1.30736	1.31603	0.50138	0.643134
k__Bacteria;p__Bacteroidetes;c__Bacteroidia;o__Bacteroidales;f__S24-7;g__	40.4223	33.8661	41.5493	0.351857	0.865336
k__Bacteria;p__Bacteroidetes;c__Bacteroidia;o__Bacteroidales;f__SB-1;g__	0.00414639	0.00110858	0.000248959	0.119535	0.0311988
k__Bacteria;p__Bacteroidetes;c__Bacteroidia;o__Bacteroidales;f__p-2534-18B5;g__	0	0.00380453	0.00060317	0.350617	0.170783
k__Bacteria;p__Bacteroidetes;c__Cytophagia;o__Cytophagales;f__Cyclobacteriaceae;g__	0.000991786	0.0126575	0.0155366	0.175546	0.0369649
k__Bacteria;p__Bacteroidetes;c__Cytophagia;o__Cytophagales;f__Cyclobacteriaceae;g__Echinicola	0	0.000434526	0.00029088	0.350617	0.350617
k__Bacteria;p__Bacteroidetes;c__Cytophagia;o__Cytophagales;f__Cytophagaceae;g__	0.0811888	0.0328285	0.00476411	0.0989476	0.00625769
k__Bacteria;p__Bacteroidetes;c__Cytophagia;o__Cytophagales;f__Cytophagaceae;g__Dyadobacter	0.000955365	0.00119304	0.000727429	0.827569	0.828166
k__Bacteria;p__Bacteroidetes;c__Cytophagia;o__Cytophagales;f__Cytophagaceae;g__Hymenobacter	0.0180884	0.00492725	0.000217471	0.0160966	0.00255149
k__Bacteria;p__Bacteroidetes;c__Cytophagia;o__Cytophagales;f__Cytophagaceae;g__Larkinella	0.000674697	0	0	0.170747	0.170747
k__Bacteria;p__Bacteroidetes;c__Cytophagia;o__Cytophagales;f__Cytophagaceae;g__Pontibacter	0.00136052	0.000665602	0.000260998	0.423977	0.0853918
k__Bacteria;p__Bacteroidetes;c__Cytophagia;o__Cytophagales;f__Cytophagaceae;g__Rhodocytophaga	0.000883173	0.00022257	0	0.219464	0.0923214
k__Bacteria;p__Bacteroidetes;c__Cytophagia;o__Cytophagales;f__Cytophagaceae;g__Spirosoma	0.000667062	0	0	0.170977	0.170977
k__Bacteria;p__Bacteroidetes;c__Cytophagia;o__Cytophagales;f__Cytophagaceae;g__Sporocytophaga	0.000978536	0	0	0.212626	0.212626
k__Bacteria;p__Bacteroidetes;c__Cytophagia;o__Cytophagales;f__Flammeovirgaceae;g__	0	0.000372013	0.00197186	0.350617	0.0430735
k__Bacteria;p__Bacteroidetes;c__Flavobacteriia;o__Flavobacteriales;f__;g__	0	0.000434526	0.000666357	0.350617	0.171445
k__Bacteria;p__Bacteroidetes;c__Flavobacteriia;o__Flavobacteriales;f__Cryomorphaceae;g__	0.00586074	0.00783427	0.000551879	0.79553	0.0814453
k__Bacteria;p__Bacteroidetes;c__Flavobacteriia;o__Flavobacteriales;f__Cryomorphaceae;g__Brumimicrobium	0	0.00105675	0.00440205	0.0929466	0.0496115
k__Bacteria;p__Bacteroidetes;c__Flavobacteriia;o__Flavobacteriales;f__Cryomorphaceae;g__Crocinitomix	0.00222919	0.000332801	0	0.426791	0.350617
k__Bacteria;p__Bacteroidetes;c__Flavobacteriia;o__Flavobacteriales;f__Cryomorphaceae;g__Fluviicola	0.000654389	0.00241717	0.00154004	0.266647	0.517699
k__Bacteria;p__Bacteroidetes;c__Flavobacteriia;o__Flavobacteriales;f__Flavobacteriaceae;Other	0	0.00299448	0.00419326	0.174598	0.0375435
k__Bacteria;p__Bacteroidetes;c__Flavobacteriia;o__Flavobacteriales;f__Flavobacteriaceae;g__	0.000348607	0.0647609	0.0486371	0.157466	0.0321805
k__Bacteria;p__Bacteroidetes;c__Flavobacteriia;o__Flavobacteriales;f__Flavobacteriaceae;g__Aequorivita	0	0.0085218	0.00541855	0.150731	0.0309875
k__Bacteria;p__Bacteroidetes;c__Flavobacteriia;o__Flavobacteriales;f__Flavobacteriaceae;g__Flavobacterium	0.0271335	0.00423073	0.00261312	0.0508527	0.039314
k__Bacteria;p__Bacteroidetes;c__Flavobacteriia;o__Flavobacteriales;f__Flavobacteriaceae;g__Gelidibacter	0	0.0252333	0.049005	0.257819	0.0198981
k__Bacteria;p__Bacteroidetes;c__Flavobacteriia;o__Flavobacteriales;f__Flavobacteriaceae;g__Gillisia	0	0.00129178	0.00060317	0.198918	0.170783
k__Bacteria;p__Bacteroidetes;c__Flavobacteriia;o__Flavobacteriales;f__Flavobacteriaceae;g__Myroides	0.0075539	0.012335	0.00721787	0.411091	0.921257
k__Bacteria;p__Bacteroidetes;c__Flavobacteriia;o__Flavobacteriales;f__Flavobacteriaceae;g__Zhouia	0	0.019209	0.0137571	0.146823	0.094863
k__Bacteria;p__Bacteroidetes;c__Flavobacteriia;o__Flavobacteriales;f__Weeksellaceae;g__	0.000468647	0.00414347	0.00902447	0.215872	0.0237467
k__Bacteria;p__Bacteroidetes;c__Flavobacteriia;o__Flavobacteriales;f__Weeksellaceae;g__Chryseobacterium	0.0163373	0.00609092	0.00770215	0.038665	0.205532
k__Bacteria;p__Bacteroidetes;c__Flavobacteriia;o__Flavobacteriales;f__Weeksellaceae;g__Cloacibacterium	0.0039319	0.00245074	0.00257387	0.359992	0.545122
k__Bacteria;p__Bacteroidetes;c__Flavobacteriia;o__Flavobacteriales;f__Weeksellaceae;g__Wautersiella	0.0222681	0.00758956	0.00152936	0.0270573	0.000953917
k__Bacteria;p__Bacteroidetes;c__Rhodothermi;o__Rhodothermales;f__Rhodothermaceae;g__	0.000281322	0.0198156	0.0122496	0.324828	0.279779
k__Bacteria;p__Bacteroidetes;c__Saprospirae;o__Saprospirales;f__;g__	0.00333307	0.00199681	0	0.582001	0.0331408
k__Bacteria;p__Bacteroidetes;c__Saprospirae;o__Saprospirales;f__Chitinophagaceae;g__	0.108225	0.0292168	0.00535973	0.0139049	0.00141628
k__Bacteria;p__Bacteroidetes;c__Saprospirae;o__Saprospirales;f__Chitinophagaceae;g__Chitinophaga	0.00188639	0.000702328	0	0.223727	0.0495514
k__Bacteria;p__Bacteroidetes;c__Saprospirae;o__Saprospirales;f__Chitinophagaceae;g__Flavihumibacter	0.0115646	0.000665602	0.000248959	0.0295302	0.0253254
k__Bacteria;p__Bacteroidetes;c__Saprospirae;o__Saprospirales;f__Chitinophagaceae;g__Flavisolibacter	0.00915807	0.00133331	0.000509958	0.0176871	0.0110495
k__Bacteria;p__Bacteroidetes;c__Saprospirae;o__Saprospirales;f__Chitinophagaceae;g__Sediminibacterium	0.002806	0	0	0.0707502	0.0707502
k__Bacteria;p__Bacteroidetes;c__Saprospirae;o__Saprospirales;f__Saprospiraceae;g__	0.0138386	0.0351193	0.000312289	0.550125	0.00338319
k__Bacteria;p__Bacteroidetes;c__Saprospirae;o__Saprospirales;f__Saprospiraceae;g__Haliscomenobacter	0.00112525	0.001664	0	0.770382	0.134522
k__Bacteria;p__Bacteroidetes;c__Sphingobacteriia;o__Sphingobacteriales;f__;g__	0.106498	0.0461768	0.000770956	0.228667	0.0162279
k__Bacteria;p__Bacteroidetes;c__Sphingobacteriia;o__Sphingobacteriales;f__Sphingobacteriaceae;Other	0	0	0.000624578	#DIV/0!	0.350617
k__Bacteria;p__Bacteroidetes;c__Sphingobacteriia;o__Sphingobacteriales;f__Sphingobacteriaceae;g__	0.00330154	0.243492	0.373925	0.148401	0.0147944
k__Bacteria;p__Bacteroidetes;c__Sphingobacteriia;o__Sphingobacteriales;f__Sphingobacteriaceae;g__Olivibacter	0	0.0067181	0.00734609	0.105862	0.0393333
k__Bacteria;p__Bacteroidetes;c__Sphingobacteriia;o__Sphingobacteriales;f__Sphingobacteriaceae;g__Pedobacter	0.00254498	0.00681131	0.00849722	0.219267	0.172338
k__Bacteria;p__Bacteroidetes;c__Sphingobacteriia;o__Sphingobacteriales;f__Sphingobacteriaceae;g__Sphingobacterium	0.00685102	0.0184996	0.03298	0.324082	0.292428
k__Bacteria;p__Bacteroidetes;c__VC2_1_Bac22;o__;f__;g__	0	0.000657096	0	0.195394	#DIV/0!
k__Bacteria;p__Caldiserica;c__WCHB1-03;o__;f__;g__	0.000348607	0.00177418	0	0.289353	0.350617
k__Bacteria;p__Caldithrix;c__KSB1;o__GW-22;f__;g__	0	0.00236633	0	0.27054	#DIV/0!
k__Bacteria;p__Chlamydiae;c__;o__;f__;g__	0.000318455	0.00137672	0	0.382963	0.350617
k__Bacteria;p__Chlamydiae;c__Chlamydiia;o__;f__;g__	0.000678727	0	0	0.170604	0.170604
k__Bacteria;p__Chlamydiae;c__Chlamydiia;o__Chlamydiales;f__;g__	0.00328815	0.000369527	0	0.124333	0.086744
k__Bacteria;p__Chlamydiae;c__Chlamydiia;o__Chlamydiales;f__Parachlamydiaceae;Other	0	0.000739055	0	0.350617	#DIV/0!
k__Bacteria;p__Chlamydiae;c__Chlamydiia;o__Chlamydiales;f__Parachlamydiaceae;g__Candidatus Protochlamydia	0.000328299	0.000332801	0	0.992453	0.350617
k__Bacteria;p__Chlamydiae;c__Chlamydiia;o__Chlamydiales;f__Rhabdochlamydiaceae;g__Candidatus Rhabdochlamydia	0.000955365	0	0	0.350617	0.350617
k__Bacteria;p__Chlorobi;c__;o__;f__;g__	0.00583664	0.00140466	0	0.0994672	0.0351486
k__Bacteria;p__Chlorobi;c__Chlorobia;o__Chlorobiales;f__Chlorobiaceae;g__Pelodictyon	0.00304863	0.00528582	0	0.565144	0.0597969
k__Bacteria;p__Chlorobi;c__Ignavibacteria;o__Ignavibacteriales;f__Ignavibacteriaceae;g__	0.00211109	0.00740884	0	0.379568	0.217448
k__Bacteria;p__Chlorobi;c__OPB56;o__;f__;g__	0.00636649	0.0106864	0.000248959	0.692122	0.0268775
k__Bacteria;p__Chlorobi;c__SJA-28;o__;f__;g__	0.00777889	0.00876953	0	0.869977	0.000866906
k__Bacteria;p__Chloroflexi;c__;o__;f__;g__	0.000659785	0.000369527	0	0.617758	0.170476
k__Bacteria;p__Chloroflexi;c__Anaerolineae;o__;f__;g__	0	0.000702328	0	0.171148	#DIV/0!
k__Bacteria;p__Chloroflexi;c__Anaerolineae;o__A31;f__S47;g__	0.000328299	0.000332801	0	0.992453	0.350617
k__Bacteria;p__Chloroflexi;c__Anaerolineae;o__Anaerolineales;f__Anaerolinaceae;g__	0.0131237	0.0178176	0.000260998	0.719256	0.034417
k__Bacteria;p__Chloroflexi;c__Anaerolineae;o__Anaerolineales;f__Anaerolinaceae;g__Anaerolinea	0.000328299	0.000665602	0	0.658984	0.350617
k__Bacteria;p__Chloroflexi;c__Anaerolineae;o__Anaerolineales;f__Anaerolinaceae;g__C1_B004	0.000318455	0.000332801	0	0.975595	0.350617
k__Bacteria;p__Chloroflexi;c__Anaerolineae;o__Anaerolineales;f__Anaerolinaceae;g__Longilinea	0.015125	0.0254873	0.000509958	0.563525	0.0385694
k__Bacteria;p__Chloroflexi;c__Anaerolineae;o__Anaerolineales;f__Anaerolinaceae;g__SHD-231	0.000824235	0.008763	0	0.330639	0.237204
k__Bacteria;p__Chloroflexi;c__Anaerolineae;o__Anaerolineales;f__Anaerolinaceae;g__T78	0.0162606	0.0389141	0.00503605	0.416189	0.135459
k__Bacteria;p__Chloroflexi;c__Anaerolineae;o__Anaerolineales;f__Anaerolinaceae;g__WCHB1-05	0.00396751	0.0122012	0	0.438944	0.0600568
k__Bacteria;p__Chloroflexi;c__Anaerolineae;o__CFB-26;f__;g__	0.000656599	0.000704814	0.00200256	0.953068	0.297049
k__Bacteria;p__Chloroflexi;c__Anaerolineae;o__Caldilineales;f__Caldilineaceae;g__	0.0048388	0.00170073	0	0.152265	0.0185184
k__Bacteria;p__Chloroflexi;c__Anaerolineae;o__Caldilineales;f__Caldilineaceae;g__Caldilinea	0.000649941	0.000665602	0	0.984513	0.17057
k__Bacteria;p__Chloroflexi;c__Anaerolineae;o__GCA004;f__;g__	0.00124653	0.00352811	0.000260998	0.328627	0.206052
k__Bacteria;p__Chloroflexi;c__Anaerolineae;o__OPB11;f__;g__	0.000867418	0.00110858	0	0.844355	0.0916395
k__Bacteria;p__Chloroflexi;c__Anaerolineae;o__S0208;f__;g__	0.00292962	0.000369527	0	0.0149764	0.00754798
k__Bacteria;p__Chloroflexi;c__Anaerolineae;o__SBR1031;f__A4b;g__	0.0169432	0.0104294	0.000316048	0.490899	0.0096764
k__Bacteria;p__Chloroflexi;c__Anaerolineae;o__SBR1031;f__SHA-31;g__	0	0.000434526	0.000944384	0.350617	0.197841
k__Bacteria;p__Chloroflexi;c__Anaerolineae;o__SBR1031;f__oc28;g__	0.000675541	0	0	0.170666	0.170666
k__Bacteria;p__Chloroflexi;c__Anaerolineae;o__SJA-15;f__;g__	0.00408617	0.00746852	0	0.602334	0.0647886
k__Bacteria;p__Chloroflexi;c__Anaerolineae;o__WCHB1-50;f__;g__	0.000656599	0	0	0.350617	0.350617
k__Bacteria;p__Chloroflexi;c__Anaerolineae;o__envOPS12;f__;g__	0.00707559	0.0169683	0.000260998	0.413307	0.0910541
k__Bacteria;p__Chloroflexi;c__Chloroflexi;o__AKIW781;f__;g__	0.00260658	0.000332801	0	0.266863	0.20494
k__Bacteria;p__Chloroflexi;c__Chloroflexi;o__Chloroflexales;f__FFCH7168;g__	0	0.000490713	0	0.172604	#DIV/0!
k__Bacteria;p__Chloroflexi;c__Chloroflexi;o__Herpetosiphonales;f__;g__	0.00117541	0	0	0.127043	0.127043
k__Bacteria;p__Chloroflexi;c__Chloroflexi;o__Roseiflexales;f__;g__	0.00420003	0.00340146	0	0.806771	0.0494011
k__Bacteria;p__Chloroflexi;c__Chloroflexi;o__Roseiflexales;f__Kouleothrixaceae;g__	0.00657958	0.000332801	0	0.0190333	0.0152523
k__Bacteria;p__Chloroflexi;c__Ellin6529;o__;f__;g__	0.0205088	0.01804	0.000217471	0.850641	0.00587439
k__Bacteria;p__Chloroflexi;c__Gitt-GS-136;o__;f__;g__	0.0114984	0.00400235	0.000248959	0.0925357	0.0137783
k__Bacteria;p__Chloroflexi;c__P2-11E;o__;f__;g__	0.00551624	0.00177418	0	0.205139	0.0619136
k__Bacteria;p__Chloroflexi;c__S085;o__;f__;g__	0.002043	0.00022257	0	0.119914	0.0843535
k__Bacteria;p__Chloroflexi;c__SHA-26;o__;f__;g__	0.000318455	0.000739055	0	0.613172	0.350617
k__Bacteria;p__Chloroflexi;c__TK10;o__;f__;g__	0.000678727	0	0	0.170604	0.170604
k__Bacteria;p__Chloroflexi;c__TK10;o__AKYG885;f__;g__	0.000609622	0	0	0.171941	0.171941
k__Bacteria;p__Chloroflexi;c__TK10;o__AKYG885;f__Dolo_23;g__	0.00512041	0.00103513	0	0.0359715	0.0121768
k__Bacteria;p__Chloroflexi;c__TK10;o__B07_WMSP1;f__;g__	0.00414775	0.000777942	0	0.0697256	0.0310862
k__Bacteria;p__Chloroflexi;c__TK10;o__B07_WMSP1;f__FFCH4570;g__	0.00201678	0	0	0.0797376	0.0797376
k__Bacteria;p__Chloroflexi;c__TK17;o__;f__;g__	0	0.000702328	0	0.171148	#DIV/0!
k__Bacteria;p__Chloroflexi;c__TK17;o__mle1-48;f__;g__	0.0109424	0.0202251	0	0.616427	0.012903
k__Bacteria;p__Chloroflexi;c__Thermomicrobia;o__AKYG1722;f__;g__	0.000515624	0.00156118	0.00224469	0.405957	0.25677
k__Bacteria;p__Chloroflexi;c__Thermomicrobia;o__JG30-KF-CM45;f__;g__	0.020167	0.0125003	0.00180239	0.349644	0.00447653
k__Bacteria;p__Cyanobacteria;c__4C0d-2;o__MLE1-12;f__;g__	0.0019351	0	0	0.021116	0.021116
k__Bacteria;p__Cyanobacteria;c__4C0d-2;o__YS2;f__;g__	0.00550108	0.0162164	0.00185594	0.0939302	0.149519
k__Bacteria;p__Cyanobacteria;c__Chloroplast;o__Stramenopiles;f__;g__	0.00135882	0.000981426	0.000260998	0.701924	0.185135
k__Bacteria;p__Cyanobacteria;c__Chloroplast;o__Streptophyta;f__;g__	0.0133583	0.156809	0.0800108	0.139421	0.12844
k__Bacteria;p__Cyanobacteria;c__ML635J-21;o__;f__;g__	0.000347242	0.000369527	0	0.965568	0.350617
k__Bacteria;p__Cyanobacteria;c__Oscillatoriophycideae;o__Chroococcales;f__Xenococcaceae;g__	0.00032609	0.000268143	0	0.892854	0.350617
k__Bacteria;p__Cyanobacteria;c__Oscillatoriophycideae;o__Oscillatoriales;f__Phormidiaceae;g__Phormidium	0.000646755	0.000490713	0.000260998	0.774149	0.453509
k__Bacteria;p__Cyanobacteria;c__Oscillatoriophycideae;o__Oscillatoriales;f__Phormidiaceae;g__Planktothrix	0.000348607	0.000268143	0	0.857627	0.350617
k__Bacteria;p__Deferribacteres;c__Deferribacteres;o__Deferribacterales;f__Deferribacteraceae;g__Mucispirillum	0.10663	0.106574	0.010556	0.999379	0.148138
k__Bacteria;p__Elusimicrobia;c__Elusimicrobia;o__Elusimicrobiales;f__;g__	0.00662542	0.000665602	0	0.0265193	0.0165685
k__Bacteria;p__Elusimicrobia;c__Elusimicrobia;o__IIb;f__;g__	0.00800467	0.00410379	0	0.400655	0.0464682
k__Bacteria;p__Elusimicrobia;c__Elusimicrobia;o__MVP-88;f__;g__	0.00262185	0	0	0.0682068	0.0682068
k__Bacteria;p__FBP;c__;o__;f__;g__	0	0.00293197	0.00240421	0.137671	0.166551
k__Bacteria;p__FCPU426;c__;o__;f__;g__	0.00050578	0.000665602	0	0.835324	0.186774
k__Bacteria;p__Fibrobacteres;c__Fibrobacteria;o__258ds10;f__;g__	0.0118804	0.0062475	0	0.394224	0.0444534
k__Bacteria;p__Firmicutes;Other;Other;Other;Other	0.000281322	0	0.000603027	0.350617	0.524382
k__Bacteria;p__Firmicutes;c__Bacilli;Other;Other;Other	0.000998548	0.000536285	0	0.534075	0.0798671
k__Bacteria;p__Firmicutes;c__Bacilli;o__Bacillales;Other;Other	0.0128719	0.00994584	0.00217025	0.65978	0.0108991
k__Bacteria;p__Firmicutes;c__Bacilli;o__Bacillales;f__;g__	0	0.00287748	0.00135453	0.0962132	0.133191
k__Bacteria;p__Firmicutes;c__Bacilli;o__Bacillales;f__Bacillaceae;Other	0.0008811	0.00424471	0.000509958	0.431625	0.602304
k__Bacteria;p__Firmicutes;c__Bacilli;o__Bacillales;f__Bacillaceae;g__	0.685915	0.352997	0.126157	0.0736396	1.43787e-05
k__Bacteria;p__Firmicutes;c__Bacilli;o__Bacillales;f__Bacillaceae;g__Anoxybacillus	0.000318455	0.000869086	0.00126888	0.428934	0.321565
k__Bacteria;p__Firmicutes;c__Bacilli;o__Bacillales;f__Bacillaceae;g__Bacillus	0.199891	0.245771	0.0375022	0.786414	0.000109187
k__Bacteria;p__Firmicutes;c__Bacilli;o__Bacillales;f__Bacillaceae;g__Geobacillus	0.000328299	0.00063767	0	0.573963	0.350617
k__Bacteria;p__Firmicutes;c__Bacilli;o__Bacillales;f__Bacillaceae;g__Virgibacillus	0.000675541	0.000268143	0.000248959	0.446921	0.418633
k__Bacteria;p__Firmicutes;c__Bacilli;o__Bacillales;f__Exiguobacteraceae;g__Exiguobacterium	0.00161262	0.00236771	0.000509958	0.743513	0.179106
k__Bacteria;p__Firmicutes;c__Bacilli;o__Bacillales;f__Listeriaceae;Other	0.0311135	0.00927408	0.00457886	0.00949142	0.00226906
k__Bacteria;p__Firmicutes;c__Bacilli;o__Bacillales;f__Paenibacillaceae;g__Ammoniphilus	0	0.00651598	0.00397316	0.194548	0.106255
k__Bacteria;p__Firmicutes;c__Bacilli;o__Bacillales;f__Paenibacillaceae;g__Brevibacillus	0.000659785	0.00567154	0.00279076	0.282944	0.419033
k__Bacteria;p__Firmicutes;c__Bacilli;o__Bacillales;f__Paenibacillaceae;g__Paenibacillus	0.00216537	0.0087307	0.00201986	0.347376	0.908682
k__Bacteria;p__Firmicutes;c__Bacilli;o__Bacillales;f__Paenibacillaceae;g__Saccharibacillus	0.000656599	0	0	0.350617	0.350617
k__Bacteria;p__Firmicutes;c__Bacilli;o__Bacillales;f__Planococcaceae;Other	0	0.00278281	0	0.282176	#DIV/0!
k__Bacteria;p__Firmicutes;c__Bacilli;o__Bacillales;f__Planococcaceae;g__	0.00275481	0.0044594	0.00129295	0.532346	0.314779
k__Bacteria;p__Firmicutes;c__Bacilli;o__Bacillales;f__Planococcaceae;g__Lysinibacillus	0.00353638	0.0552716	0.00407225	0.346929	0.860686
k__Bacteria;p__Firmicutes;c__Bacilli;o__Bacillales;f__Planococcaceae;g__Planomicrobium	0.00084711	0.00439076	0.00400008	0.128694	0.171319
k__Bacteria;p__Firmicutes;c__Bacilli;o__Bacillales;f__Planococcaceae;g__Solibacillus	0.00344463	0.00400341	0.00151783	0.763992	0.162456
k__Bacteria;p__Firmicutes;c__Bacilli;o__Bacillales;f__Planococcaceae;g__Sporosarcina	0.00096521	0.00539596	0.00382177	0.177407	0.0732499
k__Bacteria;p__Firmicutes;c__Bacilli;o__Bacillales;f__Staphylococcaceae;g__Jeotgalicoccus	0	0.00115631	0	0.129881	#DIV/0!
k__Bacteria;p__Firmicutes;c__Bacilli;o__Bacillales;f__Staphylococcaceae;g__Macrococcus	0.000667062	0.000600943	0.00029088	0.912413	0.487333
k__Bacteria;p__Firmicutes;c__Bacilli;o__Bacillales;f__Staphylococcaceae;g__Salinicoccus	0.000667062	0	0	0.170977	0.170977
k__Bacteria;p__Firmicutes;c__Bacilli;o__Bacillales;f__Staphylococcaceae;g__Staphylococcus	0.000697214	0.000268143	0.00104348	0.579732	0.67513
k__Bacteria;p__Firmicutes;c__Bacilli;o__Bacillales;f__Thermoactinomycetaceae;g__	0.000347242	0.000268143	0.00046643	0.859669	0.800658
k__Bacteria;p__Firmicutes;c__Bacilli;o__Gemellales;f__Gemellaceae;g__	0.000673331	0.000369527	0.001217	0.60604	0.412223
k__Bacteria;p__Firmicutes;c__Bacilli;o__Lactobacillales;f__;g__	0.000693105	0.00086024	0.00286774	0.794636	0.310691
k__Bacteria;p__Firmicutes;c__Bacilli;o__Lactobacillales;f__Aerococcaceae;g__	0.00129699	0.00141182	0.00949432	0.915675	0.0802344
k__Bacteria;p__Firmicutes;c__Bacilli;o__Lactobacillales;f__Aerococcaceae;g__Aerococcus	0.00195648	0	0.000260998	0.0796577	0.124923
k__Bacteria;p__Firmicutes;c__Bacilli;o__Lactobacillales;f__Aerococcaceae;g__Facklamia	0.00165378	0.000600943	0.00138616	0.214096	0.803733
k__Bacteria;p__Firmicutes;c__Bacilli;o__Lactobacillales;f__Carnobacteriaceae;g__	0.00358188	0	0	0.00832304	0.00832304
k__Bacteria;p__Firmicutes;c__Bacilli;o__Lactobacillales;f__Carnobacteriaceae;g__Carnobacterium	0.00380647	0.000823514	0.00134954	0.100709	0.17247
k__Bacteria;p__Firmicutes;c__Bacilli;o__Lactobacillales;f__Carnobacteriaceae;g__Trichococcus	0.000515624	0.00119338	0.00212724	0.368735	0.335528
k__Bacteria;p__Firmicutes;c__Bacilli;o__Lactobacillales;f__Enterococcaceae;g__Enterococcus	0.00613579	0.0026712	0.000838045	0.167193	0.015845
k__Bacteria;p__Firmicutes;c__Bacilli;o__Lactobacillales;f__Lactobacillaceae;g__Lactobacillus	3.0543	9.20589	8.05026	0.094716	0.169596
k__Bacteria;p__Firmicutes;c__Bacilli;o__Lactobacillales;f__Leuconostocaceae;g__	0.00114269	0	0.000248959	0.26673	0.388149
k__Bacteria;p__Firmicutes;c__Bacilli;o__Lactobacillales;f__Leuconostocaceae;g__Leuconostoc	0.00211431	0.000665602	0.00029088	0.180099	0.0565261
k__Bacteria;p__Firmicutes;c__Bacilli;o__Lactobacillales;f__Streptococcaceae;g__Lactococcus	0.523872	0.221382	0.0997116	0.0143656	1.54347e-05
k__Bacteria;p__Firmicutes;c__Bacilli;o__Lactobacillales;f__Streptococcaceae;g__Streptococcus	0.0132037	0.00520374	0.00554069	0.0136816	0.0466789
k__Bacteria;p__Firmicutes;c__Bacilli;o__Turicibacterales;f__Turicibacteraceae;g__Turicibacter	0.00258352	0.000332801	0.00164203	0.0905014	0.51862
k__Bacteria;p__Firmicutes;c__Clostridia;Other;Other;Other	0	0	0.0014564	#DIV/0!	0.115688
k__Bacteria;p__Firmicutes;c__Clostridia;o__;f__;g__	0	0.00063767	0	0.176689	#DIV/0!
k__Bacteria;p__Firmicutes;c__Clostridia;o__Clostridiales;Other;Other	0.152339	0.0938288	0.226091	0.213096	0.347515
k__Bacteria;p__Firmicutes;c__Clostridia;o__Clostridiales;f__;g__	22.398	19.7895	15.3233	0.656182	0.264732
k__Bacteria;p__Firmicutes;c__Clostridia;o__Clostridiales;f__Acidaminobacteraceae;g__Fusibacter	0.000281322	0.000332801	0.000248959	0.907688	0.932586
k__Bacteria;p__Firmicutes;c__Clostridia;o__Clostridiales;f__Caldicoprobacteraceae;g__Caldicoprobacter	0	0.00482522	0.0110962	0.0853561	0.0279575
k__Bacteria;p__Firmicutes;c__Clostridia;o__Clostridiales;f__Christensenellaceae;g__	0.0130163	0.0547577	0.0154214	0.394123	0.8611
k__Bacteria;p__Firmicutes;c__Clostridia;o__Clostridiales;f__Clostridiaceae;Other	0.000958229	0.00063767	0.000577046	0.620873	0.539116
k__Bacteria;p__Firmicutes;c__Clostridia;o__Clostridiales;f__Clostridiaceae;g__	0.0638782	0.0426934	0.0754557	0.19197	0.546404
k__Bacteria;p__Firmicutes;c__Clostridia;o__Clostridiales;f__Clostridiaceae;g__Candidatus Arthromitus	0.0688416	0.0692712	0.099265	0.990728	0.502756
k__Bacteria;p__Firmicutes;c__Clostridia;o__Clostridiales;f__Clostridiaceae;g__Clostridium	0.0474269	0.0283267	0.0270933	0.182466	0.153363
k__Bacteria;p__Firmicutes;c__Clostridia;o__Clostridiales;f__Clostridiaceae;g__Proteiniclasticum	0.00922625	0.0071822	0.0057234	0.743338	0.568272
k__Bacteria;p__Firmicutes;c__Clostridia;o__Clostridiales;f__Clostridiaceae;g__SMB53	0.00497004	0.00232955	0.00117132	0.161454	0.0150483
k__Bacteria;p__Firmicutes;c__Clostridia;o__Clostridiales;f__Dehalobacteriaceae;g__Dehalobacterium	0.0486347	0.0329318	0.0488294	0.167491	0.985625
k__Bacteria;p__Firmicutes;c__Clostridia;o__Clostridiales;f__Eubacteriaceae;g__Anaerofustis	0.00131924	0.00210981	0.000565007	0.436685	0.363617
k__Bacteria;p__Firmicutes;c__Clostridia;o__Clostridiales;f__Gracilibacteraceae;g__Lutispora	0	0.00255995	0.00188575	0.195167	0.183809
k__Bacteria;p__Firmicutes;c__Clostridia;o__Clostridiales;f__Lachnospiraceae;Other	0.101677	0.106796	0.200171	0.898771	0.109653
k__Bacteria;p__Firmicutes;c__Clostridia;o__Clostridiales;f__Lachnospiraceae;g__	3.15434	2.78259	2.72941	0.631052	0.54467
k__Bacteria;p__Firmicutes;c__Clostridia;o__Clostridiales;f__Lachnospiraceae;g__Anaerostipes	0.0734931	0.0184645	0.0439903	0.131942	0.533729
k__Bacteria;p__Firmicutes;c__Clostridia;o__Clostridiales;f__Lachnospiraceae;g__Blautia	0.0149984	0.0238843	0.168071	0.540371	0.347082
k__Bacteria;p__Firmicutes;c__Clostridia;o__Clostridiales;f__Lachnospiraceae;g__Butyrivibrio	0.000187325	0.00120185	0	0.296181	0.350617
k__Bacteria;p__Firmicutes;c__Clostridia;o__Clostridiales;f__Lachnospiraceae;g__Coprococcus	0.095422	0.083293	0.166449	0.66977	0.411311
k__Bacteria;p__Firmicutes;c__Clostridia;o__Clostridiales;f__Lachnospiraceae;g__Dorea	0.204902	0.370773	0.709396	0.19932	0.194038
k__Bacteria;p__Firmicutes;c__Clostridia;o__Clostridiales;f__Lachnospiraceae;g__Epulopiscium	0	0.0208722	0.0155269	0.132049	0.0552688
k__Bacteria;p__Firmicutes;c__Clostridia;o__Clostridiales;f__Lachnospiraceae;g__Lachnospira	0.000982689	0	0	0.197483	0.197483
k__Bacteria;p__Firmicutes;c__Clostridia;o__Clostridiales;f__Lachnospiraceae;g__Roseburia	0.00659175	0.00222102	0.0256832	0.0212237	0.0943381
k__Bacteria;p__Firmicutes;c__Clostridia;o__Clostridiales;f__Lachnospiraceae;g__Ruminococcus	0.38888	0.363246	1.15054	0.781508	0.208545
k__Bacteria;p__Firmicutes;c__Clostridia;o__Clostridiales;f__Lachnospiraceae;g__Shuttleworthia	0.000667062	0	0	0.170977	0.170977
k__Bacteria;p__Firmicutes;c__Clostridia;o__Clostridiales;f__Mogibacteriaceae;g__	0.0201384	0.0216975	0.0183275	0.821232	0.829432
k__Bacteria;p__Firmicutes;c__Clostridia;o__Clostridiales;f__Mogibacteriaceae;g__Anaerovorax	0.000612808	0.0039835	0.00127643	0.0155563	0.314946
k__Bacteria;p__Firmicutes;c__Clostridia;o__Clostridiales;f__Mogibacteriaceae;g__Mogibacterium	0.000318455	0.000369527	0	0.918134	0.350617
k__Bacteria;p__Firmicutes;c__Clostridia;o__Clostridiales;f__Peptococcaceae;g__	0.00243033	0.00408538	0.00538397	0.293784	0.184936
k__Bacteria;p__Firmicutes;c__Clostridia;o__Clostridiales;f__Peptococcaceae;g__Desulfotomaculum	0	0.00124511	0	0.200926	#DIV/0!
k__Bacteria;p__Firmicutes;c__Clostridia;o__Clostridiales;f__Peptostreptococcaceae;g__	0.00776081	0.00346345	0.00405567	0.108072	0.1256
k__Bacteria;p__Firmicutes;c__Clostridia;o__Clostridiales;f__Ruminococcaceae;Other	0.124496	0.0533003	0.0511098	0.104304	0.101507
k__Bacteria;p__Firmicutes;c__Clostridia;o__Clostridiales;f__Ruminococcaceae;g__	1.25822	1.45088	1.06946	0.588063	0.625759
k__Bacteria;p__Firmicutes;c__Clostridia;o__Clostridiales;f__Ruminococcaceae;g__Anaerotruncus	0.00610835	0.017865	0.00922936	0.0993702	0.60062
k__Bacteria;p__Firmicutes;c__Clostridia;o__Clostridiales;f__Ruminococcaceae;g__Faecalibacterium	0.00221583	0.00156257	0	0.629566	0.083091
k__Bacteria;p__Firmicutes;c__Clostridia;o__Clostridiales;f__Ruminococcaceae;g__Oscillospira	0.678191	0.59354	0.518503	0.593551	0.331049
k__Bacteria;p__Firmicutes;c__Clostridia;o__Clostridiales;f__Ruminococcaceae;g__Ruminococcus	0.379811	0.378581	0.417873	0.994532	0.853424
k__Bacteria;p__Firmicutes;c__Clostridia;o__Clostridiales;f__Syntrophomonadaceae;g__Syntrophomonas	0.000281322	0.000332801	0	0.907688	0.350617
k__Bacteria;p__Firmicutes;c__Clostridia;o__Clostridiales;f__Tissierellaceae;g__	0	0.00282972	0.00484231	0.30985	0.0404037
k__Bacteria;p__Firmicutes;c__Clostridia;o__Clostridiales;f__Tissierellaceae;g__Helcococcus	0.000938898	0.000332801	0	0.305548	0.0805962
k__Bacteria;p__Firmicutes;c__Clostridia;o__Clostridiales;f__Tissierellaceae;g__Sedimentibacter	0	0.0139652	0.0166376	0.118182	0.164691
k__Bacteria;p__Firmicutes;c__Clostridia;o__Clostridiales;f__Tissierellaceae;g__Tepidimicrobium	0	0.0043092	0.00423491	0.183689	0.0287509
k__Bacteria;p__Firmicutes;c__Clostridia;o__Clostridiales;f__Tissierellaceae;g__Tissierella_Soehngenia	0	0.00209109	0.000354068	0.0948047	0.350617
k__Bacteria;p__Firmicutes;c__Clostridia;o__Clostridiales;f__Veillonellaceae;g__	0.00538831	0.00187776	0.000354068	0.103406	0.00758437
k__Bacteria;p__Firmicutes;c__Clostridia;o__Clostridiales;f__Veillonellaceae;g__Anaeromusa	0.00182745	0	0	0.0468779	0.0468779
k__Bacteria;p__Firmicutes;c__Clostridia;o__Clostridiales;f__Veillonellaceae;g__vadinHB04	0.00381256	0.00328902	0.00100788	0.894557	0.320451
k__Bacteria;p__Firmicutes;c__Clostridia;o__Natranaerobiales;f__Anaerobrancaceae;g__	0	0.000399655	0.000312289	0.350617	0.350617
k__Bacteria;p__Firmicutes;c__Clostridia;o__OPB54;f__;g__	0	0.00116675	0.018361	0.188811	0.33164
k__Bacteria;p__Firmicutes;c__Clostridia;o__SHA-98;f__D2;g__	0	0.00276721	0.00558379	0.234044	0.0187283
k__Bacteria;p__Firmicutes;c__Erysipelotrichi;o__Erysipelotrichales;f__Erysipelotrichaceae;Other	0.068148	0.0502521	0.0899214	0.591292	0.608286
k__Bacteria;p__Firmicutes;c__Erysipelotrichi;o__Erysipelotrichales;f__Erysipelotrichaceae;g__	0.211244	0.172553	1.3803	0.451728	0.261034
k__Bacteria;p__Firmicutes;c__Erysipelotrichi;o__Erysipelotrichales;f__Erysipelotrichaceae;g__Allobaculum	0.0191975	2.76843	1.07645	0.2357	0.279978
k__Bacteria;p__Firmicutes;c__Erysipelotrichi;o__Erysipelotrichales;f__Erysipelotrichaceae;g__Catenibacterium	0.00032609	0.000268143	0.000260998	0.892854	0.878489
k__Bacteria;p__Firmicutes;c__Erysipelotrichi;o__Erysipelotrichales;f__Erysipelotrichaceae;g__Coprobacillus	0.0234054	0.0109761	0.0757443	0.336606	0.278454
k__Bacteria;p__Firmicutes;c__Erysipelotrichi;o__Erysipelotrichales;f__Erysipelotrichaceae;g__Erysipelothrix	0	0.00149128	0.0223895	0.136137	0.0616374
k__Bacteria;p__Firmicutes;c__Erysipelotrichi;o__Erysipelotrichales;f__Erysipelotrichaceae;g__Eubacterium	0	0	0.00785377	#DIV/0!	0.350617
k__Bacteria;p__Firmicutes;c__Erysipelotrichi;o__Erysipelotrichales;f__Erysipelotrichaceae;g__RFN20	0	0.00375382	0.000581761	0.299311	0.350617
k__Bacteria;p__Firmicutes;c__Erysipelotrichi;o__Erysipelotrichales;f__Erysipelotrichaceae;g__gut	0	0.00211363	0.00232704	0.350617	0.350617
k__Bacteria;p__Fusobacteria;c__Fusobacteriia;o__Fusobacteriales;f__Fusobacteriaceae;g__Fusobacterium	0.00479484	0.00162461	0	0.0503214	0.00550934
k__Bacteria;p__Fusobacteria;c__Fusobacteriia;o__Fusobacteriales;f__Fusobacteriaceae;g__Propionigenium	0	0.00211416	0.00164145	0.0976297	0.0594418
k__Bacteria;p__GN02;c__;o__;f__;g__	0.0016415	0	0	0.350617	0.350617
k__Bacteria;p__GN02;c__3BR-5F;o__;f__;g__	0.00124653	0.00266241	0	0.620319	0.107165
k__Bacteria;p__GN02;c__BD1-5;o__;f__;g__	0.00164149	0.00140466	0.000248959	0.839723	0.0888342
k__Bacteria;p__GN04;c__GN15;o__;f__;g__	0.000318455	0.000665602	0	0.648063	0.350617
k__Bacteria;p__Gemmatimonadetes;c__;o__;f__;g__	0.00465445	0.000702328	0	0.00837056	0.00381012
k__Bacteria;p__Gemmatimonadetes;c__Gemm-1;o__;f__;g__	0.0895645	0.0349783	0	0.0794623	0.00143416
k__Bacteria;p__Gemmatimonadetes;c__Gemm-2;o__;f__;g__	0.0044948	0.000665602	0	0.0340865	0.0153809
k__Bacteria;p__Gemmatimonadetes;c__Gemm-3;o__;f__;g__	0.00485082	0.00314919	0.000361115	0.367571	0.0128064
k__Bacteria;p__Gemmatimonadetes;c__Gemm-5;o__;f__;g__	0.00196662	0.0180414	0.00948054	0.329179	0.362844
k__Bacteria;p__Gemmatimonadetes;c__Gemmatimonadetes;o__;f__;g__	0.0642882	0.00777334	0.000521997	0.0102417	0.00589345
k__Bacteria;p__Gemmatimonadetes;c__Gemmatimonadetes;o__C114;f__;g__	0.0136262	0.0016728	0	0.00546706	0.00299926
k__Bacteria;p__Gemmatimonadetes;c__Gemmatimonadetes;o__Ellin5290;f__;g__	0.00493826	0.000702328	0	0.00147092	0.000812384
k__Bacteria;p__Gemmatimonadetes;c__Gemmatimonadetes;o__Gemmatimonadales;f__;g__	0.00251938	0.000332801	0	0.0737889	0.0427289
k__Bacteria;p__Gemmatimonadetes;c__Gemmatimonadetes;o__Gemmatimonadales;f__Ellin5301;g__	0.00595355	0.000888172	0	0.0144306	0.00653963
k__Bacteria;p__Gemmatimonadetes;c__Gemmatimonadetes;o__Gemmatimonadales;f__Gemmatimonadaceae;g__Gemmatimonas	0.00282449	0.00303193	0	0.948274	0.138815
k__Bacteria;p__Gemmatimonadetes;c__Gemmatimonadetes;o__KD8-87;f__;g__	0.0290751	0.0110536	0	0.132713	0.0103425
k__Bacteria;p__Gemmatimonadetes;c__Gemmatimonadetes;o__N1423WL;f__;g__	0.026207	0.00284604	0	0.0195692	0.0117704
k__Bacteria;p__Hyd24-12;c__;o__;f__;g__	0.000348607	0.000369527	0	0.967735	0.350617
k__Bacteria;p__Nitrospirae;c__Nitrospira;o__Nitrospirales;f__0319-6A21;g__	0.0110068	0.00454677	0	0.140375	0.00636852
k__Bacteria;p__Nitrospirae;c__Nitrospira;o__Nitrospirales;f__Nitrospiraceae;g__	0.00711008	0.00303193	0	0.243711	0.0105684
k__Bacteria;p__Nitrospirae;c__Nitrospira;o__Nitrospirales;f__Nitrospiraceae;g__JG37-AG-70	0.00803928	0.00251324	0	0.0807164	0.0090804
k__Bacteria;p__Nitrospirae;c__Nitrospira;o__Nitrospirales;f__Nitrospiraceae;g__Nitrospira	0.0157725	0.00329123	0	0.00324749	0.000560681
k__Bacteria;p__OD1;c__;o__;f__;g__	0.00203436	0	0	0.0481485	0.0481485
k__Bacteria;p__OD1;c__ABY1;o__;f__;g__	0.000281322	0.00207026	0	0.25578	0.350617
k__Bacteria;p__OD1;c__SM2F11;o__;f__;g__	0.00195269	0.000369527	0	0.161065	0.0836025
k__Bacteria;p__OD1;c__ZB2;o__;f__;g__	0.00470387	0.0251668	0	0.384164	0.0946289
k__Bacteria;p__OP11;c__OP11-2;o__WCHB1-07;f__;g__	0	0.00110858	0	0.350617	#DIV/0!
k__Bacteria;p__OP11;c__WCHB1-64;o__;f__;g__	0.00236512	0.000739055	0.000260998	0.198217	0.0640814
k__Bacteria;p__OP3;c__koll11;o__GIF10;f__kpj58rc;g__	0.000991271	0	0	0.197683	0.197683
k__Bacteria;p__OP8;c__;o__;f__;g__	0.000318455	0.000332801	0	0.975595	0.350617
k__Bacteria;p__OP9;c__OPB46;o__OPB72;f__TIBD11;g__	0	0.00465051	0.00482863	0.204099	0.0607374
k__Bacteria;p__Planctomycetes;c__BD7-11;o__;f__;g__	0.00159696	0.000332801	0	0.122502	0.0494297
k__Bacteria;p__Planctomycetes;c__OM190;o__agg27;f__;g__	0.00114874	0	0	0.0393548	0.0393548
k__Bacteria;p__Planctomycetes;c__Phycisphaerae;o__Phycisphaerales;f__;g__	0.0354004	0.0119418	0	0.0582821	0.0012039
k__Bacteria;p__Planctomycetes;c__Phycisphaerae;o__WD2101;f__;g__	0.0129087	0.0074318	0	0.489984	0.0237723
k__Bacteria;p__Planctomycetes;c__Pla3;o__;f__;g__	0.00119572	0	0	0.039277	0.039277
k__Bacteria;p__Planctomycetes;c__Pla4;o__;f__;g__	0.00122495	0.000369527	0	0.357606	0.172153
k__Bacteria;p__Planctomycetes;c__Planctomycetia;o__Gemmatales;f__Isosphaeraceae;g__	0.00232687	0.000369527	0	0.0174104	0.00618156
k__Bacteria;p__Planctomycetes;c__Planctomycetia;o__Pirellulales;f__Pirellulaceae;g__	0.000998548	0.000332801	0	0.280974	0.0798671
k__Bacteria;p__Planctomycetes;c__Planctomycetia;o__Pirellulales;f__Pirellulaceae;g__Pirellula	0.000328299	0.000369527	0	0.934725	0.350617
k__Bacteria;p__Planctomycetes;c__Planctomycetia;o__Planctomycetales;f__Planctomycetaceae;g__Planctomyces	0.000656599	0	0	0.350617	0.350617
k__Bacteria;p__Planctomycetes;c__vadinHA49;o__DH61;f__;g__	0.00128146	0.000332801	0	0.377674	0.225599
k__Bacteria;p__Planctomycetes;c__vadinHA49;o__p04_C01;f__;g__	0.000693105	0	0	0.172098	0.172098
k__Bacteria;p__Proteobacteria;Other;Other;Other;Other	0.00132578	0	0	0.112147	0.112147
k__Bacteria;p__Proteobacteria;c__Alphaproteobacteria;Other;Other;Other	0.00166499	0	0.000673404	0.135968	0.38206
k__Bacteria;p__Proteobacteria;c__Alphaproteobacteria;o__;f__;g__	0.0403381	0.02763	0.020639	0.472448	0.0907285
k__Bacteria;p__Proteobacteria;c__Alphaproteobacteria;o__BD7-3;f__;g__	0.00763109	0.00502874	0	0.617219	0.00669504
k__Bacteria;p__Proteobacteria;c__Alphaproteobacteria;o__Caulobacterales;f__Caulobacteraceae;g__	0.0335058	0.0135416	0.00353029	0.107537	0.0147636
k__Bacteria;p__Proteobacteria;c__Alphaproteobacteria;o__Caulobacterales;f__Caulobacteraceae;g__Asticcacaulis	0.000612808	0	0	0.172129	0.172129
k__Bacteria;p__Proteobacteria;c__Alphaproteobacteria;o__Caulobacterales;f__Caulobacteraceae;g__Brevundimonas	0.00978549	0.0054482	0.00422742	0.100933	0.0730313
k__Bacteria;p__Proteobacteria;c__Alphaproteobacteria;o__Caulobacterales;f__Caulobacteraceae;g__Mycoplana	0.00250498	0.0041061	0.00143731	0.412375	0.374655
k__Bacteria;p__Proteobacteria;c__Alphaproteobacteria;o__Caulobacterales;f__Caulobacteraceae;g__Phenylobacterium	0.00416118	0.00200177	0.000217471	0.348131	0.0873248
k__Bacteria;p__Proteobacteria;c__Alphaproteobacteria;o__Ellin329;f__;g__	0.0138466	0.00414052	0.000248959	0.0460402	0.00497817
k__Bacteria;p__Proteobacteria;c__Alphaproteobacteria;o__Kiloniellales;f__;g__	0.00133448	0.000369527	0	0.147235	0.0332354
k__Bacteria;p__Proteobacteria;c__Alphaproteobacteria;o__Kiloniellales;f__Kiloniellaceae;g__Thalassospira	0	0	0.000624578	#DIV/0!	0.350617
k__Bacteria;p__Proteobacteria;c__Alphaproteobacteria;o__RF32;f__;g__	0.00138897	0.00485351	0.00913032	0.0964693	0.301784
k__Bacteria;p__Proteobacteria;c__Alphaproteobacteria;o__Rhizobiales;Other;Other	0.00153328	0.00617065	0.00811082	0.294112	0.0959279
k__Bacteria;p__Proteobacteria;c__Alphaproteobacteria;o__Rhizobiales;f__;g__	0.0644396	0.021878	0.00962821	0.0219159	0.00268841
k__Bacteria;p__Proteobacteria;c__Alphaproteobacteria;o__Rhizobiales;f__Aurantimonadaceae;g__	0.00593674	0.0033099	0.00109904	0.354773	0.0511062
k__Bacteria;p__Proteobacteria;c__Alphaproteobacteria;o__Rhizobiales;f__Beijerinckiaceae;g__	0.00745132	0.00230589	0.000248959	0.107505	0.0284803
k__Bacteria;p__Proteobacteria;c__Alphaproteobacteria;o__Rhizobiales;f__Bradyrhizobiaceae;Other	0.00240464	0.000332801	0.000260998	0.196219	0.180375
k__Bacteria;p__Proteobacteria;c__Alphaproteobacteria;o__Rhizobiales;f__Bradyrhizobiaceae;g__	0.0604062	0.0193957	0.00418868	0.0462302	0.00797978
k__Bacteria;p__Proteobacteria;c__Alphaproteobacteria;o__Rhizobiales;f__Bradyrhizobiaceae;g__Balneimonas	0.00144582	0.000332801	0	0.141015	0.051423
k__Bacteria;p__Proteobacteria;c__Alphaproteobacteria;o__Rhizobiales;f__Brucellaceae;Other	0	0.0046023	0.00741885	0.0235472	0.047962
k__Bacteria;p__Proteobacteria;c__Alphaproteobacteria;o__Rhizobiales;f__Brucellaceae;g__Ochrobactrum	0.00908121	0.0315523	0.0442608	0.179899	0.197015
k__Bacteria;p__Proteobacteria;c__Alphaproteobacteria;o__Rhizobiales;f__Hyphomicrobiaceae;Other	0.00262631	0.00114747	0.000927355	0.339875	0.267375
k__Bacteria;p__Proteobacteria;c__Alphaproteobacteria;o__Rhizobiales;f__Hyphomicrobiaceae;g__	0.0460482	0.014667	0.000912994	0.0308579	0.00160005
k__Bacteria;p__Proteobacteria;c__Alphaproteobacteria;o__Rhizobiales;f__Hyphomicrobiaceae;g__Devosia	0.017442	0.0279282	0.0278153	0.524316	0.348459
k__Bacteria;p__Proteobacteria;c__Alphaproteobacteria;o__Rhizobiales;f__Hyphomicrobiaceae;g__Hyphomicrobium	0.00361127	0.000665602	0	0.0545925	0.0194254
k__Bacteria;p__Proteobacteria;c__Alphaproteobacteria;o__Rhizobiales;f__Hyphomicrobiaceae;g__Pedomicrobium	0.00417664	0.00207026	0	0.295984	0.0154964
k__Bacteria;p__Proteobacteria;c__Alphaproteobacteria;o__Rhizobiales;f__Hyphomicrobiaceae;g__Rhodoplanes	0.0734488	0.021219	0.00256032	0.0231937	0.00225694
k__Bacteria;p__Proteobacteria;c__Alphaproteobacteria;o__Rhizobiales;f__Methylobacteriaceae;g__	0.0101737	0.00278354	0.000794517	0.00141458	8.84515e-05
k__Bacteria;p__Proteobacteria;c__Alphaproteobacteria;o__Rhizobiales;f__Methylobacteriaceae;g__Methylobacterium	0.0116566	0.00364378	0.000434941	0.0400913	0.00769088
k__Bacteria;p__Proteobacteria;c__Alphaproteobacteria;o__Rhizobiales;f__Methylocystaceae;g__	0.00166869	0.00361828	0.00177948	0.19933	0.890354
k__Bacteria;p__Proteobacteria;c__Alphaproteobacteria;o__Rhizobiales;f__Methylocystaceae;g__Methylosinus	0.000187325	0.000434526	0.000885577	0.613323	0.326036
k__Bacteria;p__Proteobacteria;c__Alphaproteobacteria;o__Rhizobiales;f__Methylocystaceae;g__Pleomorphomonas	0.00529008	0.00838895	0.000260998	0.686183	0.000406317
k__Bacteria;p__Proteobacteria;c__Alphaproteobacteria;o__Rhizobiales;f__Phyllobacteriaceae;Other	0.00629979	0.0017027	0.00175575	0.114952	0.106296
k__Bacteria;p__Proteobacteria;c__Alphaproteobacteria;o__Rhizobiales;f__Phyllobacteriaceae;g__	0.0032093	0.0115119	0.0184828	0.249035	0.0330679
k__Bacteria;p__Proteobacteria;c__Alphaproteobacteria;o__Rhizobiales;f__Phyllobacteriaceae;g__Mesorhizobium	0.0124673	0.00572889	0.00720415	0.0973103	0.217912
k__Bacteria;p__Proteobacteria;c__Alphaproteobacteria;o__Rhizobiales;f__Phyllobacteriaceae;g__Nitratireductor	0	0	0.00109172	#DIV/0!	0.113799
k__Bacteria;p__Proteobacteria;c__Alphaproteobacteria;o__Rhizobiales;f__Phyllobacteriaceae;g__Phyllobacterium	0.00158998	0	0	0.0407015	0.0407015
k__Bacteria;p__Proteobacteria;c__Alphaproteobacteria;o__Rhizobiales;f__Rhizobiaceae;Other	0.00801574	0.007525	0.00353367	0.931024	0.239266
k__Bacteria;p__Proteobacteria;c__Alphaproteobacteria;o__Rhizobiales;f__Rhizobiaceae;g__	0.00295668	0.000970471	0	0.118251	0.0265048
k__Bacteria;p__Proteobacteria;c__Alphaproteobacteria;o__Rhizobiales;f__Rhizobiaceae;g__Agrobacterium	0.00582727	0.0188923	0.00679235	0.36595	0.786385
k__Bacteria;p__Proteobacteria;c__Alphaproteobacteria;o__Rhizobiales;f__Rhizobiaceae;g__Kaistia	0	0.000422726	0.000822247	0.350617	0.0815354
k__Bacteria;p__Proteobacteria;c__Alphaproteobacteria;o__Rhizobiales;f__Rhizobiaceae;g__Rhizobium	0.00250697	0.00173746	0	0.690729	0.138335
k__Bacteria;p__Proteobacteria;c__Alphaproteobacteria;o__Rhizobiales;f__Rhodobiaceae;g__Afifella	0.00871316	0.00469589	0	0.295946	0.00298062
k__Bacteria;p__Proteobacteria;c__Alphaproteobacteria;o__Rhizobiales;f__Xanthobacteraceae;g__	0.00032609	0	0.000316048	0.350617	0.98267
k__Bacteria;p__Proteobacteria;c__Alphaproteobacteria;o__Rhizobiales;f__Xanthobacteraceae;g__Labrys	0.00298729	0.000332801	0	0.0879668	0.0584051
k__Bacteria;p__Proteobacteria;c__Alphaproteobacteria;o__Rhodobacterales;f__Hyphomonadaceae;g__	0.0409415	0.00599921	0	0.00858247	0.00380702
k__Bacteria;p__Proteobacteria;c__Alphaproteobacteria;o__Rhodobacterales;f__Rhodobacteraceae;Other	0.00592659	0.00230416	0.00148628	0.329122	0.205004
k__Bacteria;p__Proteobacteria;c__Alphaproteobacteria;o__Rhodobacterales;f__Rhodobacteraceae;g__	0.0261586	0.176191	0.0727237	0.362186	0.450317
k__Bacteria;p__Proteobacteria;c__Alphaproteobacteria;o__Rhodobacterales;f__Rhodobacteraceae;g__Amaricoccus	0.000318455	0	0.000316048	0.350617	0.995794
k__Bacteria;p__Proteobacteria;c__Alphaproteobacteria;o__Rhodobacterales;f__Rhodobacteraceae;g__Paracoccus	0.0380915	0.0142824	0.00683028	0.0433978	0.00845457
k__Bacteria;p__Proteobacteria;c__Alphaproteobacteria;o__Rhodobacterales;f__Rhodobacteraceae;g__Rhodobacter	0.00877221	0.00318134	0.00360322	0.142329	0.157588
k__Bacteria;p__Proteobacteria;c__Alphaproteobacteria;o__Rhodobacterales;f__Rhodobacteraceae;g__Rubellimicrobium	0.0172708	0.00708695	0.00046643	0.129189	0.0143096
k__Bacteria;p__Proteobacteria;c__Alphaproteobacteria;o__Rhodospirillales;f__;g__	0.0139773	0.0079115	0	0.378115	0.0058459
k__Bacteria;p__Proteobacteria;c__Alphaproteobacteria;o__Rhodospirillales;f__Acetobacteraceae;Other	0.00133669	0.000369527	0	0.252557	0.10116
k__Bacteria;p__Proteobacteria;c__Alphaproteobacteria;o__Rhodospirillales;f__Acetobacteraceae;g__	0.018089	0.00910737	0.00314663	0.167419	0.00738642
k__Bacteria;p__Proteobacteria;c__Alphaproteobacteria;o__Rhodospirillales;f__Acetobacteraceae;g__Roseococcus	0.000723257	0.000823514	0.000248959	0.875279	0.395276
k__Bacteria;p__Proteobacteria;c__Alphaproteobacteria;o__Rhodospirillales;f__Rhodospirillaceae;Other	0.00097824	0.000332801	0	0.288294	0.0796577
k__Bacteria;p__Proteobacteria;c__Alphaproteobacteria;o__Rhodospirillales;f__Rhodospirillaceae;g__	0.186483	0.105947	0.00837394	0.29615	0.00140584
k__Bacteria;p__Proteobacteria;c__Alphaproteobacteria;o__Rhodospirillales;f__Rhodospirillaceae;g__Azospirillum	0	0.00432166	0.00287145	0.251576	0.0914384
k__Bacteria;p__Proteobacteria;c__Alphaproteobacteria;o__Rhodospirillales;f__Rhodospirillaceae;g__Inquilinus	0.00266748	0.000369527	0	0.0906118	0.0526333
k__Bacteria;p__Proteobacteria;c__Alphaproteobacteria;o__Rhodospirillales;f__Rhodospirillaceae;g__Phaeospirillum	0.012664	0.0112028	0	0.878917	0.00156846
k__Bacteria;p__Proteobacteria;c__Alphaproteobacteria;o__Rhodospirillales;f__Rhodospirillaceae;g__Skermanella	0.00986607	0.00207026	0.000758917	0.0158124	0.00589137
k__Bacteria;p__Proteobacteria;c__Alphaproteobacteria;o__Rickettsiales;f__;g__	0.000694483	0	0.000615066	0.350617	0.923217
k__Bacteria;p__Proteobacteria;c__Alphaproteobacteria;o__Rickettsiales;f__Rickettsiaceae;g__	0.00216401	0	0	0.051814	0.051814
k__Bacteria;p__Proteobacteria;c__Alphaproteobacteria;o__Rickettsiales;f__Rickettsiaceae;g__Rickettsia	0.000678727	0	0	0.170604	0.170604
k__Bacteria;p__Proteobacteria;c__Alphaproteobacteria;o__Rickettsiales;f__mitochondria;Other	0.000667062	0.0311185	0.020723	0.157097	0.133869
k__Bacteria;p__Proteobacteria;c__Alphaproteobacteria;o__Sphingomonadales;Other;Other	0.00119117	0.000434526	0	0.369095	0.125162
k__Bacteria;p__Proteobacteria;c__Alphaproteobacteria;o__Sphingomonadales;f__;g__	0	0.015783	0.019511	0.117097	0.00972587
k__Bacteria;p__Proteobacteria;c__Alphaproteobacteria;o__Sphingomonadales;f__Erythrobacteraceae;g__	0.0159928	0.00418886	0.00283458	0.0580027	0.0366761
k__Bacteria;p__Proteobacteria;c__Alphaproteobacteria;o__Sphingomonadales;f__Sphingomonadaceae;Other	0.0130269	0.00419735	0.00144683	0.114082	0.0440389
k__Bacteria;p__Proteobacteria;c__Alphaproteobacteria;o__Sphingomonadales;f__Sphingomonadaceae;g__	0.156901	0.0540752	0.0155342	0.00968945	0.000184039
k__Bacteria;p__Proteobacteria;c__Alphaproteobacteria;o__Sphingomonadales;f__Sphingomonadaceae;g__Kaistobacter	0.119834	0.0393854	0.00121794	0.0210245	0.000262739
k__Bacteria;p__Proteobacteria;c__Alphaproteobacteria;o__Sphingomonadales;f__Sphingomonadaceae;g__Novosphingobium	0.0452039	0.0099411	0.00431862	0.109077	0.0685036
k__Bacteria;p__Proteobacteria;c__Alphaproteobacteria;o__Sphingomonadales;f__Sphingomonadaceae;g__Sphingobium	0.00279024	0.00470611	0.000934403	0.525293	0.279915
k__Bacteria;p__Proteobacteria;c__Alphaproteobacteria;o__Sphingomonadales;f__Sphingomonadaceae;g__Sphingomonas	0.0233989	0.00666548	0.00388147	0.0163215	0.00379366
k__Bacteria;p__Proteobacteria;c__Alphaproteobacteria;o__Sphingomonadales;f__Sphingomonadaceae;g__Sphingopyxis	0.00981356	0.00153651	0.000260998	0.0696852	0.0423723
k__Bacteria;p__Proteobacteria;c__Betaproteobacteria;o__;f__;g__	0.0123542	0.00340146	0	0.029483	0.00191762
k__Bacteria;p__Proteobacteria;c__Betaproteobacteria;o__ASSO-13;f__;g__	0.0110193	0.00681167	0.000988427	0.387043	0.003274
k__Bacteria;p__Proteobacteria;c__Betaproteobacteria;o__Burkholderiales;Other;Other	0.000864231	0.00176272	0.00297067	0.333132	0.179209
k__Bacteria;p__Proteobacteria;c__Betaproteobacteria;o__Burkholderiales;f__;g__	0.00361605	0.00525126	0	0.660319	0.0210019
k__Bacteria;p__Proteobacteria;c__Betaproteobacteria;o__Burkholderiales;f__Alcaligenaceae;Other	0.000331486	0.000769182	0.000708135	0.481934	0.640447
k__Bacteria;p__Proteobacteria;c__Betaproteobacteria;o__Burkholderiales;f__Alcaligenaceae;g__	0.00280378	0.286718	0.227848	0.0920562	0.0642431
k__Bacteria;p__Proteobacteria;c__Betaproteobacteria;o__Burkholderiales;f__Alcaligenaceae;g__Achromobacter	0	0.0110903	0.00333529	0.237059	0.0952507
k__Bacteria;p__Proteobacteria;c__Betaproteobacteria;o__Burkholderiales;f__Alcaligenaceae;g__Denitrobacter	0.000348607	0.000755527	0.000312289	0.516102	0.93926
k__Bacteria;p__Proteobacteria;c__Betaproteobacteria;o__Burkholderiales;f__Alcaligenaceae;g__Pigmentiphaga	0	0.00385173	0.00800176	0.172821	0.0184027
k__Bacteria;p__Proteobacteria;c__Betaproteobacteria;o__Burkholderiales;f__Alcaligenaceae;g__Sutterella	0.670396	0.326772	1.08547	0.163716	0.308575
k__Bacteria;p__Proteobacteria;c__Betaproteobacteria;o__Burkholderiales;f__Alcaligenaceae;g__Tetrathiobacter	0	0.00380102	0.00120634	0.126819	0.170783
k__Bacteria;p__Proteobacteria;c__Betaproteobacteria;o__Burkholderiales;f__Burkholderiaceae;g__	0.00065218	0	0	0.350617	0.350617
k__Bacteria;p__Proteobacteria;c__Betaproteobacteria;o__Burkholderiales;f__Comamonadaceae;Other	0.0241806	0.0143539	0.00171066	0.328273	0.00189485
k__Bacteria;p__Proteobacteria;c__Betaproteobacteria;o__Burkholderiales;f__Comamonadaceae;g__	0.0885868	0.0672133	0.00315919	0.723658	0.00263136
k__Bacteria;p__Proteobacteria;c__Betaproteobacteria;o__Burkholderiales;f__Comamonadaceae;g__Acidovorax	0.000702949	0.000592098	0	0.859102	0.171548
k__Bacteria;p__Proteobacteria;c__Betaproteobacteria;o__Burkholderiales;f__Comamonadaceae;g__Comamonas	0.00156008	0.104012	0.125478	0.253695	0.145307
k__Bacteria;p__Proteobacteria;c__Betaproteobacteria;o__Burkholderiales;f__Comamonadaceae;g__Delftia	0.0147748	0.00438284	0.00307868	0.0105263	0.00597556
k__Bacteria;p__Proteobacteria;c__Betaproteobacteria;o__Burkholderiales;f__Comamonadaceae;g__Hydrogenophaga	0.00137001	0.00103513	0.000260998	0.710693	0.084791
k__Bacteria;p__Proteobacteria;c__Betaproteobacteria;o__Burkholderiales;f__Comamonadaceae;g__Limnobacter	0.00032609	0.000268143	0.000782995	0.892854	0.602681
k__Bacteria;p__Proteobacteria;c__Betaproteobacteria;o__Burkholderiales;f__Comamonadaceae;g__Limnohabitans	0.00339667	0.000702328	0	0.270486	0.169857
k__Bacteria;p__Proteobacteria;c__Betaproteobacteria;o__Burkholderiales;f__Comamonadaceae;g__Methylibium	0.0420147	0.00636874	0	0.0405736	0.0198738
k__Bacteria;p__Proteobacteria;c__Betaproteobacteria;o__Burkholderiales;f__Comamonadaceae;g__Ramlibacter	0.00168149	0.000332801	0.000312289	0.122343	0.115065
k__Bacteria;p__Proteobacteria;c__Betaproteobacteria;o__Burkholderiales;f__Comamonadaceae;g__Simplicispira	0.000328299	0.000332801	0	0.992453	0.350617
k__Bacteria;p__Proteobacteria;c__Betaproteobacteria;o__Burkholderiales;f__Comamonadaceae;g__Tepidimonas	0.000562645	0	0	0.350617	0.350617
k__Bacteria;p__Proteobacteria;c__Betaproteobacteria;o__Burkholderiales;f__Comamonadaceae;g__Thiomonas	0.0025304	0.0047304	0	0.609523	0.0323282
k__Bacteria;p__Proteobacteria;c__Betaproteobacteria;o__Burkholderiales;f__Comamonadaceae;g__Variovorax	0.00300303	0.00173746	0	0.431913	0.0247856
k__Bacteria;p__Proteobacteria;c__Betaproteobacteria;o__Burkholderiales;f__Oxalobacteraceae;Other	0.000348607	0.000702328	0.000260998	0.55085	0.843682
k__Bacteria;p__Proteobacteria;c__Betaproteobacteria;o__Burkholderiales;f__Oxalobacteraceae;g__	0.0185178	0.00486362	0.00200371	0.00548036	0.00155857
k__Bacteria;p__Proteobacteria;c__Betaproteobacteria;o__Burkholderiales;f__Oxalobacteraceae;g__Cupriavidus	0.000928077	0.000739055	0	0.831302	0.0804256
k__Bacteria;p__Proteobacteria;c__Betaproteobacteria;o__Burkholderiales;f__Oxalobacteraceae;g__Janthinobacterium	0.0165358	0.00629302	0	0.0820292	0.00286567
k__Bacteria;p__Proteobacteria;c__Betaproteobacteria;o__Ellin6067;f__;g__	0.00582205	0.00280931	0	0.25312	0.0119918
k__Bacteria;p__Proteobacteria;c__Betaproteobacteria;o__Hydrogenophilales;f__Hydrogenophilaceae;g__Thiobacillus	0.0103093	0.00550845	0.000260998	0.304311	0.00274859
k__Bacteria;p__Proteobacteria;c__Betaproteobacteria;o__IS-44;f__;g__	0.000695848	0	0	0.170472	0.170472
k__Bacteria;p__Proteobacteria;c__Betaproteobacteria;o__MND1;f__;g__	0.00862629	0.00351164	0	0.117207	0.00364777
k__Bacteria;p__Proteobacteria;c__Betaproteobacteria;o__Methylophilales;f__Methylophilaceae;g__	0	0.00109166	0.000727429	0.104031	0.0807054
k__Bacteria;p__Proteobacteria;c__Betaproteobacteria;o__Neisseriales;f__Neisseriaceae;g__	0.00122971	0.000369527	0	0.264709	0.0931247
k__Bacteria;p__Proteobacteria;c__Betaproteobacteria;o__Nitrosomonadales;f__Nitrosomonadaceae;g__	0.0026558	0	0	0.134531	0.134531
k__Bacteria;p__Proteobacteria;c__Betaproteobacteria;o__Nitrosomonadales;f__Nitrosomonadaceae;g__Nitrosovibrio	0.00136291	0	0	0.107075	0.107075
k__Bacteria;p__Proteobacteria;c__Betaproteobacteria;o__Procabacteriales;f__Procabacteriaceae;g__	0.000281322	0.000369527	0	0.852288	0.350617
k__Bacteria;p__Proteobacteria;c__Betaproteobacteria;o__Rhodocyclales;f__Rhodocyclaceae;g__	0.00535938	0.00917805	0	0.5788	0.00699549
k__Bacteria;p__Proteobacteria;c__Betaproteobacteria;o__Rhodocyclales;f__Rhodocyclaceae;g__Dechloromonas	0.00335899	0.00220024	0	0.567576	0.0787377
k__Bacteria;p__Proteobacteria;c__Betaproteobacteria;o__Rhodocyclales;f__Rhodocyclaceae;g__Dok59	0.00711577	0.0107965	0	0.710443	0.0267313
k__Bacteria;p__Proteobacteria;c__Betaproteobacteria;o__Rhodocyclales;f__Rhodocyclaceae;g__Methyloversatilis	0.000328299	0.000268143	0.000782995	0.889247	0.604728
k__Bacteria;p__Proteobacteria;c__Betaproteobacteria;o__Rhodocyclales;f__Rhodocyclaceae;g__Propionivibrio	0.00164309	0.000924899	0	0.400694	0.0466127
k__Bacteria;p__Proteobacteria;c__Betaproteobacteria;o__Rhodocyclales;f__Rhodocyclaceae;g__Thauera	0.00228816	0.00155958	0.000312289	0.519349	0.0743745
k__Bacteria;p__Proteobacteria;c__Betaproteobacteria;o__Rhodocyclales;f__Rhodocyclaceae;g__Zoogloea	0.0247865	0.0133706	0.00205187	0.3688	0.0262606
k__Bacteria;p__Proteobacteria;c__Betaproteobacteria;o__SC-I-84;f__;g__	0.0232722	0.00887318	0	0.0986264	0.00121633
k__Bacteria;p__Proteobacteria;c__Betaproteobacteria;o__Thiobacterales;f__;g__	0	0.00173746	0	0.175958	#DIV/0!
k__Bacteria;p__Proteobacteria;c__Deltaproteobacteria;o__;f__;g__	0.00173491	0	0	0.254581	0.254581
k__Bacteria;p__Proteobacteria;c__Deltaproteobacteria;o__AF420338;f__;g__	0.000187325	0.000739055	0	0.490161	0.350617
k__Bacteria;p__Proteobacteria;c__Deltaproteobacteria;o__Bdellovibrionales;f__Bacteriovoracaceae;g__	0.00312768	0.000369527	0	0.0333456	0.0189256
k__Bacteria;p__Proteobacteria;c__Deltaproteobacteria;o__Bdellovibrionales;f__Bdellovibrionaceae;g__Bdellovibrio	0.0131895	0.00454677	0	0.0714645	0.00503382
k__Bacteria;p__Proteobacteria;c__Deltaproteobacteria;o__Desulfobacterales;f__Desulfobacteraceae;g__Desulfococcus	0	0.000739055	0	0.350617	#DIV/0!
k__Bacteria;p__Proteobacteria;c__Deltaproteobacteria;o__Desulfobacterales;f__Desulfobulbaceae;g__	0.00456597	0.00418604	0.000248959	0.9163	0.10478
k__Bacteria;p__Proteobacteria;c__Deltaproteobacteria;o__Desulfobacterales;f__Desulfobulbaceae;g__Desulfobulbus	0.00266763	0.00183956	0.000248959	0.62448	0.117318
k__Bacteria;p__Proteobacteria;c__Deltaproteobacteria;o__Desulfovibrionales;f__Desulfomicrobiaceae;g__Desulfomicrobium	0.000925867	0.00236633	0	0.498665	0.0803753
k__Bacteria;p__Proteobacteria;c__Deltaproteobacteria;o__Desulfovibrionales;f__Desulfovibrionaceae;Other	0.00525093	0.00516299	0.00124916	0.972378	0.0781006
k__Bacteria;p__Proteobacteria;c__Deltaproteobacteria;o__Desulfovibrionales;f__Desulfovibrionaceae;g__	0.626115	0.564347	0.300989	0.866967	0.329209
k__Bacteria;p__Proteobacteria;c__Deltaproteobacteria;o__Desulfovibrionales;f__Desulfovibrionaceae;g__Desulfovibrio	0.192464	0.0691617	0.0616573	0.320198	0.310829
k__Bacteria;p__Proteobacteria;c__Deltaproteobacteria;o__Desulfuromonadales;f__Desulfuromonadaceae;g__Desulfuromonas	0	0	0.000666357	#DIV/0!	0.171445
k__Bacteria;p__Proteobacteria;c__Deltaproteobacteria;o__Entotheonellales;f__Entotheonellaceae;g__	0.00880443	0.00221716	0	0.123782	0.0325294
k__Bacteria;p__Proteobacteria;c__Deltaproteobacteria;o__Entotheonellales;f__Entotheonellaceae;g__Candidatus Entotheonella	0.000187325	0.000369527	0	0.669111	0.350617
k__Bacteria;p__Proteobacteria;c__Deltaproteobacteria;o__FAC87;f__;g__	0.00167	0	0	0.137633	0.137633
k__Bacteria;p__Proteobacteria;c__Deltaproteobacteria;o__GMD14H09;f__;g__	0	0.0232383	0.0205734	0.264299	0.233946
k__Bacteria;p__Proteobacteria;c__Deltaproteobacteria;o__GW-28;f__;g__	0.00032609	0.000332801	0	0.988711	0.350617
k__Bacteria;p__Proteobacteria;c__Deltaproteobacteria;o__MIZ46;f__;g__	0.000697214	0.000702328	0	0.995216	0.350617
k__Bacteria;p__Proteobacteria;c__Deltaproteobacteria;o__Myxococcales;f__;g__	0.0402173	0.00830242	0.00254159	0.00649325	0.00263948
k__Bacteria;p__Proteobacteria;c__Deltaproteobacteria;o__Myxococcales;f__0319-6G20;g__	0.00032609	0.000369527	0	0.931034	0.350617
k__Bacteria;p__Proteobacteria;c__Deltaproteobacteria;o__Myxococcales;f__Cystobacterineae;g__	0.00130547	0.000665602	0	0.454897	0.034034
k__Bacteria;p__Proteobacteria;c__Deltaproteobacteria;o__Myxococcales;f__Haliangiaceae;g__	0.017628	0.00946307	0	0.27868	0.00180418
k__Bacteria;p__Proteobacteria;c__Deltaproteobacteria;o__Myxococcales;f__Haliangiaceae;g__Haliangium	0.00137731	0	0	0.231389	0.231389
k__Bacteria;p__Proteobacteria;c__Deltaproteobacteria;o__Myxococcales;f__Myxococcaceae;g__	0.000562645	0.000422726	0.000361115	0.845482	0.76827
k__Bacteria;p__Proteobacteria;c__Deltaproteobacteria;o__Myxococcales;f__Myxococcaceae;g__Myxococcus	0.000187325	0.000332801	0	0.710491	0.350617
k__Bacteria;p__Proteobacteria;c__Deltaproteobacteria;o__Myxococcales;f__Nannocystaceae;g__Nannocystis	0.00423079	0	0	0.0367317	0.0367317
k__Bacteria;p__Proteobacteria;c__Deltaproteobacteria;o__Myxococcales;f__Nannocystaceae;g__Plesiocystis	0.00212069	0.00240306	0	0.887201	0.0508806
k__Bacteria;p__Proteobacteria;c__Deltaproteobacteria;o__Myxococcales;f__OM27;g__	0.011005	0.00506541	0	0.27251	0.0298367
k__Bacteria;p__Proteobacteria;c__Deltaproteobacteria;o__Myxococcales;f__Polyangiaceae;g__	0.00168847	0.001664	0.000248959	0.989455	0.0827709
k__Bacteria;p__Proteobacteria;c__Deltaproteobacteria;o__Myxococcales;f__Polyangiaceae;g__Chondromyces	0	0.000702328	0	0.171148	#DIV/0!
k__Bacteria;p__Proteobacteria;c__Deltaproteobacteria;o__NB1-j;f__;g__	0	0.00372013	0.00474071	0.350617	0.350617
k__Bacteria;p__Proteobacteria;c__Deltaproteobacteria;o__NB1-j;f__JTB38;g__	0.00162302	0	0	0.145496	0.145496
k__Bacteria;p__Proteobacteria;c__Deltaproteobacteria;o__NB1-j;f__MND4;g__	0.000675541	0	0	0.170666	0.170666
k__Bacteria;p__Proteobacteria;c__Deltaproteobacteria;o__NB1-j;f__NB1-i;g__	0.0038675	0.000998403	0	0.0683242	0.00799807
k__Bacteria;p__Proteobacteria;c__Deltaproteobacteria;o__PB19;f__;g__	0.000656599	0	0	0.350617	0.350617
k__Bacteria;p__Proteobacteria;c__Deltaproteobacteria;o__Spirobacillales;f__;g__	0.000535932	0.000665602	0	0.868011	0.192264
k__Bacteria;p__Proteobacteria;c__Deltaproteobacteria;o__Syntrophobacterales;f__Syntrophaceae;g__	0.000787102	0.00473266	0	0.353473	0.088118
k__Bacteria;p__Proteobacteria;c__Deltaproteobacteria;o__Syntrophobacterales;f__Syntrophaceae;g__Syntrophus	0.00628474	0.00994504	0	0.63882	0.0239393
k__Bacteria;p__Proteobacteria;c__Deltaproteobacteria;o__Syntrophobacterales;f__Syntrophobacteraceae;Other	0.00332709	0.00103513	0	0.350871	0.175699
k__Bacteria;p__Proteobacteria;c__Deltaproteobacteria;o__Syntrophobacterales;f__Syntrophobacteraceae;g__	0.0520944	0.0230322	0.000260998	0.142865	0.000448937
k__Bacteria;p__Proteobacteria;c__Deltaproteobacteria;o__Syntrophobacterales;f__Syntrophobacteraceae;g__Syntrophobacter	0.00168273	0.000665602	0	0.458067	0.184833
k__Bacteria;p__Proteobacteria;c__Deltaproteobacteria;o__Syntrophobacterales;f__Syntrophorhabdaceae;g__	0.00165544	0.000702328	0	0.420647	0.153898
k__Bacteria;p__Proteobacteria;c__Epsilonproteobacteria;o__Campylobacterales;f__Campylobacteraceae;g__Arcobacter	0.141321	0.0798801	0.0463283	0.243011	0.0280921
k__Bacteria;p__Proteobacteria;c__Epsilonproteobacteria;o__Campylobacterales;f__Campylobacteraceae;g__Sulfurospirillum	0.0157083	0.00456868	0.00359378	0.0320346	0.0256356
k__Bacteria;p__Proteobacteria;c__Epsilonproteobacteria;o__Campylobacterales;f__Helicobacteraceae;Other	0.000693105	0.00022257	0	0.375049	0.172098
k__Bacteria;p__Proteobacteria;c__Epsilonproteobacteria;o__Campylobacterales;f__Helicobacteraceae;g__	0.128594	0.0380778	0.0458607	0.150529	0.187908
k__Bacteria;p__Proteobacteria;c__Epsilonproteobacteria;o__Campylobacterales;f__Helicobacteraceae;g__Flexispira	0.15839	0.650551	0.021991	0.125109	0.127983
k__Bacteria;p__Proteobacteria;c__Epsilonproteobacteria;o__Campylobacterales;f__Helicobacteraceae;g__Helicobacter	4.25159	1.30917	1.02518	0.153815	0.118098
k__Bacteria;p__Proteobacteria;c__Epsilonproteobacteria;o__Campylobacterales;f__Helicobacteraceae;g__Sulfuricurvum	0.0271921	0.0141426	0.00402872	0.306121	0.0512331
k__Bacteria;p__Proteobacteria;c__Epsilonproteobacteria;o__Campylobacterales;f__Helicobacteraceae;g__Sulfurimonas	0.000318455	0.000702328	0	0.505592	0.350617
k__Bacteria;p__Proteobacteria;c__Gammaproteobacteria;Other;Other;Other	0.023781	0.033067	0.0254245	0.480433	0.915437
k__Bacteria;p__Proteobacteria;c__Gammaproteobacteria;o__;f__;g__	0.0048279	0.00183918	0.00154509	0.0200342	0.00285514
k__Bacteria;p__Proteobacteria;c__Gammaproteobacteria;o__Aeromonadales;f__Aeromonadaceae;g__	0.000937921	0.000332801	0.000577046	0.440426	0.650887
k__Bacteria;p__Proteobacteria;c__Gammaproteobacteria;o__Aeromonadales;f__Aeromonadaceae;g__Tolumonas	0.134249	0.0414898	0.0162242	0.0547793	0.0163832
k__Bacteria;p__Proteobacteria;c__Gammaproteobacteria;o__Aeromonadales;f__Succinivibrionaceae;g__	0.00063691	0	0	0.350617	0.350617
k__Bacteria;p__Proteobacteria;c__Gammaproteobacteria;o__Alteromonadales;f__;g__	0	0.00694061	0.00784926	0.319044	0.185697
k__Bacteria;p__Proteobacteria;c__Gammaproteobacteria;o__Alteromonadales;f__125ds10;g__	0.0112592	0.00543499	0	0.269824	0.00328776
k__Bacteria;p__Proteobacteria;c__Gammaproteobacteria;o__Alteromonadales;f__211ds20;g__	0.00863182	0.00423954	0.000936868	0.185151	0.0160473
k__Bacteria;p__Proteobacteria;c__Gammaproteobacteria;o__Alteromonadales;f__Alteromonadaceae;g__BD2-13	0	0.0123228	0.0103281	0.14284	0.0287267
k__Bacteria;p__Proteobacteria;c__Gammaproteobacteria;o__Alteromonadales;f__Alteromonadaceae;g__Cellvibrio	0.000348607	0.0432313	0.0258145	0.212837	0.0744665
k__Bacteria;p__Proteobacteria;c__Gammaproteobacteria;o__Alteromonadales;f__Alteromonadaceae;g__Marinobacter	0.000187325	0.00610018	0.00521529	0.0549879	0.0755974
k__Bacteria;p__Proteobacteria;c__Gammaproteobacteria;o__Alteromonadales;f__Chromatiaceae;g__	0	0.000434526	0.00123376	0.350617	0.210706
k__Bacteria;p__Proteobacteria;c__Gammaproteobacteria;o__Alteromonadales;f__HTCC2188;g__HTCC	0	0.00382866	0.00449262	0.124322	0.044379
k__Bacteria;p__Proteobacteria;c__Gammaproteobacteria;o__Alteromonadales;f__OM60;g__	0.00160847	0	0	0.192188	0.192188
k__Bacteria;p__Proteobacteria;c__Gammaproteobacteria;o__Alteromonadales;f__Shewanellaceae;g__Shewanella	0.000281322	0	0.000312289	0.350617	0.942323
k__Bacteria;p__Proteobacteria;c__Gammaproteobacteria;o__Chromatiales;f__;g__	0.00232433	0.000369527	0	0.0933243	0.0483603
k__Bacteria;p__Proteobacteria;c__Gammaproteobacteria;o__Chromatiales;f__Chromatiaceae;g__Allochromatium	0.000853021	0.000998403	0	0.896595	0.0911279
k__Bacteria;p__Proteobacteria;c__Gammaproteobacteria;o__Chromatiales;f__Ectothiorhodospiraceae;g__	0.00202436	0	0	0.279075	0.279075
k__Bacteria;p__Proteobacteria;c__Gammaproteobacteria;o__Chromatiales;f__Halothiobacillaceae;g__Thiovirga	0	0.000702328	0	0.171148	#DIV/0!
k__Bacteria;p__Proteobacteria;c__Gammaproteobacteria;o__Enterobacteriales;f__Enterobacteriaceae;Other	0.00370219	0.00592967	0.00460425	0.494511	0.708671
k__Bacteria;p__Proteobacteria;c__Gammaproteobacteria;o__Enterobacteriales;f__Enterobacteriaceae;g__	0.0479981	0.666196	1.24377	0.151328	0.0832852
k__Bacteria;p__Proteobacteria;c__Gammaproteobacteria;o__Enterobacteriales;f__Enterobacteriaceae;g__Citrobacter	0.0106458	0.00756597	0.00427768	0.379602	0.0896607
k__Bacteria;p__Proteobacteria;c__Gammaproteobacteria;o__Enterobacteriales;f__Enterobacteriaceae;g__Erwinia	0	0.000713283	0.000782995	0.185435	0.350617
k__Bacteria;p__Proteobacteria;c__Gammaproteobacteria;o__Enterobacteriales;f__Enterobacteriaceae;g__Proteus	0.00376236	0.000268143	0.00195625	0.106927	0.425802
k__Bacteria;p__Proteobacteria;c__Gammaproteobacteria;o__Enterobacteriales;f__Enterobacteriaceae;g__Serratia	0.0054294	0.0719994	0.0549223	0.266082	0.0653043
k__Bacteria;p__Proteobacteria;c__Gammaproteobacteria;o__HOC36;f__;g__	0.026606	0.00850134	0.00101992	0.198348	0.0636623
k__Bacteria;p__Proteobacteria;c__Gammaproteobacteria;o__Legionellales;f__;g__	0.0867498	0.0072459	0	0.0104031	0.00702887
k__Bacteria;p__Proteobacteria;c__Gammaproteobacteria;o__Legionellales;f__Coxiellaceae;g__	0.0038055	0.00317884	0	0.793302	0.00559704
k__Bacteria;p__Proteobacteria;c__Gammaproteobacteria;o__Legionellales;f__Coxiellaceae;g__Aquicella	0.0186803	0.000739055	0	0.0164347	0.0138118
k__Bacteria;p__Proteobacteria;c__Gammaproteobacteria;o__Legionellales;f__Legionellaceae;g__	0.00341621	0.000332801	0	0.0895394	0.0634977
k__Bacteria;p__Proteobacteria;c__Gammaproteobacteria;o__Legionellales;f__Legionellaceae;g__Legionella	0.000665697	0	0	0.170934	0.170934
k__Bacteria;p__Proteobacteria;c__Gammaproteobacteria;o__Methylococcales;f__Methylococcaceae;g__Methylocaldum	0.000347242	0.000332801	0	0.976473	0.350617
k__Bacteria;p__Proteobacteria;c__Gammaproteobacteria;o__Methylococcales;f__Methylococcaceae;g__Methylomonas	0.00128146	0	0	0.225599	0.225599
k__Bacteria;p__Proteobacteria;c__Gammaproteobacteria;o__Oceanospirillales;f__Alcanivoracaceae;g__Alcanivorax	0	0.00260715	0.00164876	0.350617	0.0976784
k__Bacteria;p__Proteobacteria;c__Gammaproteobacteria;o__Oceanospirillales;f__Halomonadaceae;g__	0.00133351	0.00264791	0.00274062	0.40298	0.351311
k__Bacteria;p__Proteobacteria;c__Gammaproteobacteria;o__Oceanospirillales;f__Oceanospirillaceae;g__	0	0.000869051	0.000312289	0.350617	0.350617
k__Bacteria;p__Proteobacteria;c__Gammaproteobacteria;o__Oceanospirillales;f__Oceanospirillaceae;g__Marinobacterium	0	0.000434526	0.000312289	0.350617	0.350617
k__Bacteria;p__Proteobacteria;c__Gammaproteobacteria;o__Pseudomonadales;Other;Other	0.00205258	0.00212346	0	0.966388	0.0769416
k__Bacteria;p__Proteobacteria;c__Gammaproteobacteria;o__Pseudomonadales;f__Moraxellaceae;Other	0.000644545	0	0	0.170505	0.170505
k__Bacteria;p__Proteobacteria;c__Gammaproteobacteria;o__Pseudomonadales;f__Moraxellaceae;g__	0.0273211	0.0276589	0.0745334	0.978137	0.137272
k__Bacteria;p__Proteobacteria;c__Gammaproteobacteria;o__Pseudomonadales;f__Moraxellaceae;g__Acinetobacter	0.147221	0.0536169	0.0251408	0.0996027	0.0273871
k__Bacteria;p__Proteobacteria;c__Gammaproteobacteria;o__Pseudomonadales;f__Moraxellaceae;g__Enhydrobacter	0.0387838	0.01379	0.0042481	0.0164463	3.60652e-06
k__Bacteria;p__Proteobacteria;c__Gammaproteobacteria;o__Pseudomonadales;f__Moraxellaceae;g__Psychrobacter	0.00370577	0.0261356	0.0670884	0.137019	0.0463654
k__Bacteria;p__Proteobacteria;c__Gammaproteobacteria;o__Pseudomonadales;f__Pseudomonadaceae;Other	0	0.00935814	0.0060162	0.149698	0.0655806
k__Bacteria;p__Proteobacteria;c__Gammaproteobacteria;o__Pseudomonadales;f__Pseudomonadaceae;g__	0.00244852	0.056968	0.103517	0.144336	0.0150452
k__Bacteria;p__Proteobacteria;c__Gammaproteobacteria;o__Pseudomonadales;f__Pseudomonadaceae;g__Pseudomonas	0.17668	0.252703	0.281171	0.250681	0.451955
k__Bacteria;p__Proteobacteria;c__Gammaproteobacteria;o__Thiotrichales;f__Piscirickettsiaceae;g__	0.00802134	0.0119231	0.00765367	0.489482	0.909462
k__Bacteria;p__Proteobacteria;c__Gammaproteobacteria;o__Thiotrichales;f__Piscirickettsiaceae;g__Methylophaga	0	0	0.000581761	#DIV/0!	0.350617
k__Bacteria;p__Proteobacteria;c__Gammaproteobacteria;o__Thiotrichales;f__Thiotrichaceae;g__Thiothrix	0.000649941	0.00103513	0	0.65167	0.17057
k__Bacteria;p__Proteobacteria;c__Gammaproteobacteria;o__Vibrionales;Other;Other	0	0.03854	0.0165945	0.322744	0.25639
k__Bacteria;p__Proteobacteria;c__Gammaproteobacteria;o__Vibrionales;f__Pseudoalteromonadaceae;g__	0	0.00477978	0.00252573	0.350617	0.209872
k__Bacteria;p__Proteobacteria;c__Gammaproteobacteria;o__Vibrionales;f__Vibrionaceae;g__Vibrio	0	0	0.000628337	#DIV/0!	0.17048
k__Bacteria;p__Proteobacteria;c__Gammaproteobacteria;o__Xanthomonadales;f__Sinobacteraceae;Other	0.000649941	0	0	0.17057	0.17057
k__Bacteria;p__Proteobacteria;c__Gammaproteobacteria;o__Xanthomonadales;f__Sinobacteraceae;g__	0.0525405	0.0211456	0.00130447	0.0832101	0.000515665
k__Bacteria;p__Proteobacteria;c__Gammaproteobacteria;o__Xanthomonadales;f__Sinobacteraceae;g__Steroidobacter	0.0419417	0.0185989	0.000316048	0.154223	0.00254143
k__Bacteria;p__Proteobacteria;c__Gammaproteobacteria;o__Xanthomonadales;f__Xanthomonadaceae;Other	0.00939377	0.00162723	0.000988427	0.0200176	0.0136785
k__Bacteria;p__Proteobacteria;c__Gammaproteobacteria;o__Xanthomonadales;f__Xanthomonadaceae;g__	0.0807261	0.0364283	0.0142226	0.0644569	0.00812049
k__Bacteria;p__Proteobacteria;c__Gammaproteobacteria;o__Xanthomonadales;f__Xanthomonadaceae;g__Arenimonas	0.00217862	0.000702328	0	0.112513	0.0201059
k__Bacteria;p__Proteobacteria;c__Gammaproteobacteria;o__Xanthomonadales;f__Xanthomonadaceae;g__Dokdonella	0.000985875	0	0	0.0796108	0.0796108
k__Bacteria;p__Proteobacteria;c__Gammaproteobacteria;o__Xanthomonadales;f__Xanthomonadaceae;g__Luteibacter	0.000948385	0.000372013	0.000312289	0.350655	0.278249
k__Bacteria;p__Proteobacteria;c__Gammaproteobacteria;o__Xanthomonadales;f__Xanthomonadaceae;g__Luteimonas	0.00121147	0.00861681	0.00431021	0.109733	0.242765
k__Bacteria;p__Proteobacteria;c__Gammaproteobacteria;o__Xanthomonadales;f__Xanthomonadaceae;g__Lysobacter	0.0280427	0.0738761	0.100587	0.190402	0.0514139
k__Bacteria;p__Proteobacteria;c__Gammaproteobacteria;o__Xanthomonadales;f__Xanthomonadaceae;g__Pseudoxanthomonas	0.0170427	0.00876334	0.00134249	0.389933	0.0340441
k__Bacteria;p__Proteobacteria;c__Gammaproteobacteria;o__Xanthomonadales;f__Xanthomonadaceae;g__Rhodanobacter	0	0.00422832	0.00257127	0.0976297	0.0619139
k__Bacteria;p__Proteobacteria;c__Gammaproteobacteria;o__Xanthomonadales;f__Xanthomonadaceae;g__Stenotrophomonas	0.0687223	0.0448636	0.091943	0.23639	0.687775
k__Bacteria;p__Proteobacteria;c__Gammaproteobacteria;o__Xanthomonadales;f__Xanthomonadaceae;g__Thermomonas	0.0617702	0.00564938	0.000260998	0.0464287	0.0328678
k__Bacteria;p__Proteobacteria;c__TA18;o__PHOS-HD29;f__;g__	0.000697214	0	0	0.350617	0.350617
k__Bacteria;p__SR1;c__;o__;f__;g__	0.0037529	0.00145234	0.000770956	0.256773	0.138479
k__Bacteria;p__Spirochaetes;c__GN05;o__SBYZ_6080;f__;g__	0.000515624	0	0	0.188555	0.188555
k__Bacteria;p__Spirochaetes;c__Leptospirae;o__Leptospirales;f__Leptospiraceae;g__Turneriella	0.00101294	0	0	0.203104	0.203104
k__Bacteria;p__Spirochaetes;c__Leptospirae;o__Leptospirales;f__Sediment-4;g__SJA-88	0	0.000739055	0	0.350617	#DIV/0!
k__Bacteria;p__Spirochaetes;c__MVP-15;o__PL-11B10;f__;g__	0.000348607	0.00804359	0.00351197	0.342925	0.353549
k__Bacteria;p__Spirochaetes;c__Spirochaetes;o__Spirochaetales;f__Spirochaetaceae;g__Treponema	0.0032879	0.149627	0.0430224	0.156295	0.174599
k__Bacteria;p__Synergistetes;c__Synergistia;o__Synergistales;f__Dethiosulfovibrionaceae;g__Aminobacterium	0	0.018304	0.007317	0.155791	0.125997
k__Bacteria;p__Synergistetes;c__Synergistia;o__Synergistales;f__Dethiosulfovibrionaceae;g__HA73	0.000318455	0.0016909	0.00116352	0.449604	0.503351
k__Bacteria;p__Synergistetes;c__Synergistia;o__Synergistales;f__Dethiosulfovibrionaceae;g__PD-UASB-13	0.000693105	0.001664	0	0.588942	0.172098
k__Bacteria;p__Synergistetes;c__Synergistia;o__Synergistales;f__Synergistaceae;g__vadinCA02	0.000656599	0.0440713	0.012947	0.264887	0.190358
k__Bacteria;p__TM6;c__SJA-4;o__;f__;g__	0.0177893	0.00144138	0	0.0289808	0.0204186
k__Bacteria;p__TM6;c__SJA-4;o__S1198;f__;g__	0.00065218	0.000739055	0	0.931034	0.350617
k__Bacteria;p__TM7;c__;o__;f__;g__	0.000675541	0	0	0.170666	0.170666
k__Bacteria;p__TM7;c__SC3;o__;f__;g__	0.00395472	0.000332801	0	0.0569096	0.0409208
k__Bacteria;p__TM7;c__TM7-1;o__;f__;g__	0.0319688	0.00592782	0	0.00921585	0.00323573
k__Bacteria;p__TM7;c__TM7-3;Other;Other;Other	0	0.000665602	0	0.350617	#DIV/0!
k__Bacteria;p__TM7;c__TM7-3;o__;f__;g__	0.00538882	0.0103928	0.00179087	0.51002	0.0946676
k__Bacteria;p__TM7;c__TM7-3;o__CW040;f__F16;g__	0.139904	0.0678962	0.076052	0.353596	0.403512
k__Bacteria;p__TM7;c__TM7-3;o__EW055;f__;g__	0.010808	0.011661	0.00124943	0.93741	0.00869795
k__Bacteria;p__TM7;c__TM7-3;o__I025;f__;g__	0.00149705	0	0.000217471	0.0633486	0.108662
k__Bacteria;p__Tenericutes;c__Mollicutes;o__Anaeroplasmatales;f__Anaeroplasmataceae;g__Anaeroplasma	0.0634935	0.0275772	0.0343782	0.185134	0.286297
k__Bacteria;p__Tenericutes;c__Mollicutes;o__Mycoplasmatales;f__Mycoplasmataceae;g__Mycoplasma	0.000187325	0.00434092	0.343011	0.282849	0.243631
k__Bacteria;p__Tenericutes;c__Mollicutes;o__RF39;f__;g__	0.49418	0.211061	0.0894605	0.315482	0.163585
k__Bacteria;p__Tenericutes;c__Mollicutes;o__RsaHF231;f__;g__	0	0	0.000551879	#DIV/0!	0.171197
k__Bacteria;p__Thermi;c__Deinococci;o__Deinococcales;f__Deinococcaceae;g__Deinococcus	0.00752707	0.00148912	0.000746878	0.00657931	0.00274253
k__Bacteria;p__Thermi;c__Deinococci;o__Deinococcales;f__Trueperaceae;g__B-42	0	0.00166379	0.00202763	0.110565	0.0455503
k__Bacteria;p__Thermi;c__Deinococci;o__Deinococcales;f__Trueperaceae;g__Truepera	0	0.000369527	0.000260998	0.350617	0.350617
k__Bacteria;p__Verrucomicrobia;c__Methylacidiphilae;o__S-BQ2-57;f__;g__	0.000318455	0.000665602	0	0.648063	0.350617
k__Bacteria;p__Verrucomicrobia;c__Opitutae;o__Opitutales;f__Opitutaceae;g__	0.0133325	0.00550845	0	0.325514	0.0817245
k__Bacteria;p__Verrucomicrobia;c__Opitutae;o__Opitutales;f__Opitutaceae;g__Opitutus	0.0364048	0.0226971	0	0.509295	0.0326468
k__Bacteria;p__Verrucomicrobia;c__Pedosphaerae;o__Pedosphaerales;f__;g__	0.0131897	0.00532255	0	0.12745	0.00460901
k__Bacteria;p__Verrucomicrobia;c__Pedosphaerae;o__Pedosphaerales;f__Ellin515;g__	0.00283879	0.00580452	0	0.530935	0.0503885
k__Bacteria;p__Verrucomicrobia;c__Pedosphaerae;o__Pedosphaerales;f__Ellin517;g__	0.00709515	0.001517	0	0.0707549	0.0281481
k__Bacteria;p__Verrucomicrobia;c__Pedosphaerae;o__Pedosphaerales;f__OPB35;g__	0.00105338	0	0	0.080099	0.080099
k__Bacteria;p__Verrucomicrobia;c__Pedosphaerae;o__Pedosphaerales;f__Pedosphaeraceae;Other	0.00393738	0.00288277	0	0.713546	0.0561599
k__Bacteria;p__Verrucomicrobia;c__Pedosphaerae;o__Pedosphaerales;f__Pedosphaeraceae;g__Pedosphaera	0.000328299	0.000369527	0	0.934725	0.350617
k__Bacteria;p__Verrucomicrobia;c__Pedosphaerae;o__Pedosphaerales;f__auto67_4W;g__	0.000607412	0	0	0.171816	0.171816
k__Bacteria;p__Verrucomicrobia;c__Spartobacteria;o__Chthoniobacterales;f__Chthoniobacteraceae;g__	0.00145416	0.000702328	0	0.366194	0.0623256
k__Bacteria;p__Verrucomicrobia;c__Spartobacteria;o__Chthoniobacterales;f__Chthoniobacteraceae;g__Candidatus Xiphinematobacter	0.00333981	0.000702328	0	0.0374677	0.0122191
k__Bacteria;p__Verrucomicrobia;c__Spartobacteria;o__Chthoniobacterales;f__Chthoniobacteraceae;g__DA101	0.173024	0.0653532	0	0.115878	0.00846769
k__Bacteria;p__Verrucomicrobia;c__Spartobacteria;o__Chthoniobacterales;f__Chthoniobacteraceae;g__OR-59	0.000318455	0.000332801	0	0.975595	0.350617
k__Bacteria;p__Verrucomicrobia;c__Verruco-5;o__LD1-PB3;f__;g__	0.000328299	0.000998403	0	0.540539	0.350617
k__Bacteria;p__Verrucomicrobia;c__Verruco-5;o__WCHB1-41;f__RFP12;g__	0.00100384	0.000369527	0	0.439227	0.19329
k__Bacteria;p__Verrucomicrobia;c__Verrucomicrobiae;o__Verrucomicrobiales;f__Verrucomicrobiaceae;g__	0.000187325	0.000369527	0	0.669111	0.350617
k__Bacteria;p__Verrucomicrobia;c__Verrucomicrobiae;o__Verrucomicrobiales;f__Verrucomicrobiaceae;g__Akkermansia	0.0963543	4.47451	0.114494	0.145384	0.78809
k__Bacteria;p__WPS-2;c__;o__;f__;g__	0.00292455	0	0	0.0538237	0.0538237
k__Bacteria;p__WS3;c__PRR-12;o__GN03;f__;g__	0	0.00110858	0	0.350617	#DIV/0!
k__Bacteria;p__WS3;c__PRR-12;o__Sediment-1;f__;g__	0.000659785	0	0	0.170476	0.170476
k__Bacteria;p__WS3;c__PRR-12;o__Sediment-1;f__PRR-10;g__	0.00063691	0	0	0.350617	0.350617
k__Bacteria;p__WS6;c__SC72;o__;f__;g__	0.000609622	0	0	0.171941	0.171941
k__Bacteria;p__WS6;c__SC72;o__A-2AF;f__;g__	0	0	0.00106925	#DIV/0!	0.19569
k__Bacteria;p__WS6;c__SC72;o__WCHB1-15;f__;g__	0	0.00105675	0.0021207	0.0929466	0.0245281
k__Bacteria;p__WWE1;c__Cloacamonae;o__Cloacamonales;f__Cloacamonaceae;g__Candidatus Cloacamonas	0	0.000739055	0	0.350617	#DIV/0!
k__Bacteria;p__WWE1;c__Cloacamonae;o__Cloacamonales;f__Cloacamonaceae;g__W22	0.000347242	0.000422726	0.00029088	0.892293	0.902802
k__Bacteria;p__WWE1;c__Cloacamonae;o__Cloacamonales;f__SHA-116;g__	0.000318455	0.000369527	0	0.918134	0.350617
